# Supplementary material for: Adipocyte lysoplasmalogenase TMEM86A regulates plasmalogen homeostasis and protein kinase A-dependent energy metabolism
Source: Nat Commun. 2022 Jul 14;13:4084. doi: 10.1038/s41467-022-31805-3 (PMC9283435; doi:10.1038/s41467-022-31805-3)
Supplement: Supplementary file 4 — Dataset 1 [file 41467_2022_31805_MOESM4_ESM.xlsx]

## Sheet: Supplementary Data 1
Supplementary Data 1. Detailed information for untargeted phospholipid profiling of C3H10T1/2 adipocytes overexpressing TMEM86A or mock-controls. Related to Fig. 1
Lipid species identified from untargeted phospholipid profiling of C3H10T1/2 adipocytes overexpressing TMEM86A or mock-controls along with experimental m/z, retention time, fold change, and statistical significance values.
Statistical analysis was performed using normalized intensity. p-values and FDR values were determined using the unpaired, two-tailed t-test.
		Lipid name	m/z	Retention time (min)	Adduct type	Fold Change (OE/Mock)	Log2(FC)	p-value	FDR
		LPC 12:0 (ISTD)	440.277	0.662	[M+H]+
Internal Standard		LPE 17:1 (ISTD)	466.294	1.407	[M+H]+
Lysoplasmalogen		PC 20:0 (ISTD)	566.382	2.161	[M+H]+
Plasmalogen		PE 20:0 (ISTD)	524.335	2.279	[M+H]+
		PC P-36:1(d9) (ISTD)	781.679	6.988	[M+H]+
		PE P-36:1(d9) (ISTD)	739.63	7.21	[M+H]+
		LPC P-18:0	508.376	2.785	[M+H]+	0.66114	-0.59696	0.00090917	0.0060701
		LPC P-18:1	506.362	1.977	[M+H]+	0.25702	-1.9601	0.00010008	0.0014199
		LPC P-20:0	536.409	3.417	[M+H]+	0.94021	-0.088951	0.42358	0.52257
		LPC P-22:0	564.44	3.979	[M+H]+	0.5009	-0.99742	0.00014706	0.0017535
		LPE P-16:0	438.3	1.884	[M+H]+	0.2791	-1.8412	0.00035787	0.0030087
		LPE P-18:0	466.331	2.878	[M+H]+	0.1929	-2.3741	2.0381e-05	0.00066094
		LPE P-18:1	464.315	2.063	[M+H]+	0.22427	-2.1567	8.196e-05	0.0012403
		LPE P-20:0	494.362	3.51	[M+H]+	0.56698	-0.81863	5.8097e-05	0.00096913
		PC P-34:1	744.592	6.306	[M+H]+	0.42621	-1.2304	0.030378	0.068958
		PC P-36:0	774.639	7.66	[M+H]+	0.95402	-0.067916	0.59911	0.68341
		PC P-36:2	770.606	6.285	[M+H]+	0.80262	-0.31721	0.73085	0.79002
		PC P-36:5	764.56	5.182	[M+H]+	0.15349	-2.7038	4.9311e-07	0.00011194
		PC P-38:5	792.588	5.675	[M+H]+	0.34819	-1.5221	0.0026376	0.011088
		PC P-38:6	790.575	5.229	[M+H]+	0.21461	-2.2202	0.0021541	0.0097797
		PC P-40:7	816.591	5.488	[M+H]+	0.42016	-1.251	0.0015826	0.0081646
		PE P-30:1 (PE P-14:0/16:1)	646.48	5.14	[M+H]+	0.2151	-2.2169	3.7828e-05	0.00085869
		PE P-32:0 (PE P-16:0/16:0)	676.529	6.498	[M+H]+	0.43111	-1.2139	0.006707	0.022724
		PE P-32:1 (PE P-16:0/16:1)	674.511	5.852	[M+H]+	0.33335	-1.5849	0.00017185	0.0017732
		PE P-32:2 (PE P-16:1/16:1)	672.496	5.227	[M+H]+	0.30979	-1.6906	0.00015816	0.0017535
		PE P-34:1 (PE P-16:0/18:1)	702.542	6.557	[M+H]+	0.56151	-0.83262	0.00015781	0.0017535
		PE P-34:2 (PE P-16:0/18:2)	700.529	5.907	[M+H]+	0.35072	-1.5116	3.3066e-06	0.0003753
		PE P-34:3 (PE P-16:0/18:3)	698.511	5.696	[M+H]+	0.20057	-2.3178	5.7494e-05	0.00096913
		PE P-34:4 (PE P-14:0/20:4)	696.497	5.156	[M+H]+	0.29373	-1.7674	0.00025975	0.0022678
		PE P-36:1 (PE P-16:0/20:1)	730.575	7.259	[M+H]+	0.54564	-0.87398	1.7749e-05	0.00066094
		PE P-36:2 (PE P-18:1/18:1)	728.557	6.597	[M+H]+	0.71617	-0.48163	0.00044737	0.0033675
		PE P-36:3 (PE P-16:0/20:3)	726.543	6.39	[M+H]+	0.26915	-1.8935	0.00037493	0.0030396
		PE P-36:4 (PE P-16:0/20:4)	724.527	5.858	[M+H]+	0.34322	-1.5428	1.2579e-05	0.00066094
		PE P-36:5 (PE P-16:0/20:5)	722.51	5.394	[M+H]+	0.26751	-1.9023	3.5665e-05	0.00085869
		PE P-36:5 (PE P-16:1/20:4)	722.51	5.237	[M+H]+	0.34729	-1.5258	0.00015157	0.0017535
		PE P-38:1 (PE P-16:0/22:1)	758.603	7.932	[M+H]+	0.67429	-0.56856	0.0006729	0.0047734
		PE P-38:3 (PE P-16:0/22:3)	754.576	6.903	[M+H]+	0.93711	-0.093705	0.3479	0.44367
		PE P-38:4 (PE P-16:0/22:4)	752.557	6.365	[M+H]+	1.1927	0.2542	0.070864	0.13518
		PE P-38:4 (PE P-18:0/20:4)	752.562	6.572	[M+H]+	0.27225	-1.877	5.977e-05	0.00096913
		PE P-38:5 (PE P-16:0/22:5)	750.544	5.891	[M+H]+	0.71048	-0.49314	0.0085005	0.0268
		PE P-38:6 (PE P-18:1/20:5)	748.531	5.442	[M+H]+	0.23611	-2.0825	4.4236e-05	0.00091287
		PE P-40:4 (PE P-18:0/22:4)	780.593	7.067	[M+H]+	1.2301	0.29876	0.20473	0.29872
		PE P-40:5 (PE P-18:0/22:5)	778.575	6.579	[M+H]+	0.96143	-0.056741	0.78063	0.83193
		PE P-40:5 (PE P-18:1/22:4)	778.575	6.409	[M+H]+	1.136	0.18395	0.12408	0.20263
		PE P-40:6 (PE P-18:1/22:5)	776.56	5.936	[M+H]+	1.1054	0.14459	0.048584	0.10212
		PE P-40:7 (PE P-18:1/22:6)	774.542	5.704	[M+H]+	0.61778	-0.69483	0.0015819	0.0081646
		LPC 14:0 (SN1)	468.309	0.982	[M+H]+	0.83035	-0.26822	0.25455	0.346
		LPC 16:0 (SN1)	496.341	1.564	[M+H]+	0.84024	-0.25113	0.28363	0.38097
		LPC 16:0 (SN2)	496.341	1.416	[M+H]+	1.2109	0.27604	0.14646	0.23579
		LPC 16:1 (SN1)	494.325	1.098	[M+H]+	0.63884	-0.64647	0.034849	0.077557
		LPC 16:1 (SN2)	494.325	1.004	[M+H]+	1.0318	0.045175	0.89857	0.9188
		LPC 16:2 (SN2)	492.31	0.768	[M+H]+	0.93818	-0.09206	0.58649	0.67575
		LPC 18:0 (SN1)	524.372	2.452	[M+H]+	1.2979	0.37617	0.077837	0.14249
		LPC 18:1 (SN1)	522.356	1.716	[M+H]+	0.74263	-0.42929	0.07475	0.14023
		LPC 18:1 (SN2)	522.356	1.585	[M+H]+	1.3958	0.48114	0.088217	0.15404
		LPC 18:2 (SN1)	520.341	1.271	[M+H]+	0.78552	-0.34828	0.083381	0.14904
		LPC 18:2 (SN2)	520.341	1.166	[M+H]+	1.3781	0.46265	0.038342	0.083689
		LPC 20:0 (SN1)	552.404	3.242	[M+H]+	0.9862	-0.020053	0.83086	0.86516
		LPC 20:1 (SN1)	550.387	2.598	[M+H]+	0.77224	-0.37288	0.072841	0.13779
		LPC 20:2	548.371	1.783	[M+H]+	1.1103	0.15092	0.56219	0.66058
		LPC 20:3 (SN1)	546.355	1.544	[M+H]+	1.1696	0.22601	0.358	0.45148
		LPC 20:3 (SN2)	546.358	1.377	[M+H]+	1.4517	0.53777	0.02109	0.055669
		LPC 20:4 (SN1)	544.341	1.145	[M+H]+	1.6102	0.68721	0.0081671	0.026485
		LPC 20:5	542.326	0.891	[M+H]+	1.3839	0.46872	0.081161	0.14622
		LPC 22:0 (SN1)	580.433	3.774	[M+H]+	0.78141	-0.35584	0.00019685	0.0019428
		LPC 22:4	572.371	1.63	[M+H]+	1.6156	0.69204	0.029659	0.068113
		LPC 22:5	570.356	1.25	[M+H]+	1.6995	0.76508	0.012992	0.036865
		LPC 22:6	568.339	1.097	[M+H]+	1.7646	0.81931	0.0091457	0.028341
		LPC 24:0 (SN1)	608.463	4.387	[M+H]+	0.59309	-0.75368	0.001734	0.0083751
		LPE 14:0	426.262	1	[M+H]+	0.87023	-0.20053	0.39139	0.48817
		LPE 16:0 (1)	454.293	1.466	[M+H]+	0.90745	-0.14012	0.23768	0.32899
		LPE 16:0 (2)	454.293	1.612	[M+H]+	0.90973	-0.13648	0.48748	0.59493
		LPE 16:1 (1)	452.277	1.032	[M+H]+	0.80426	-0.31426	0.1887	0.28557
		LPE 16:1 (2)	452.277	1.124	[M+H]+	0.69528	-0.52432	0.053993	0.11042
		LPE 18:0	482.326	2.535	[M+H]+	0.9118	-0.13321	0.37582	0.47133
		LPE 18:1 (1)	480.308	1.643	[M+H]+	1.1046	0.14349	0.49563	0.59845
		LPE 18:1 (2)	480.31	1.775	[M+H]+	0.8264	-0.27509	0.21273	0.30185
		LPE 18:2	478.295	1.198	[M+H]+	1.1874	0.24784	0.29645	0.39353
		LPE 20:4	502.294	1.179	[M+H]+	1.0876	0.12118	0.5543	0.65753
		LPE 20:5	500.277	0.912	[M+H]+	0.97573	-0.03545	0.85562	0.88284
		LPE 22:4	530.325	1.686	[M+H]+	1.3748	0.45919	0.009239	0.028341
		LPE 22:5	528.309	1.285	[M+H]+	1.3442	0.42669	0.052823	0.10901
		LPE 22:6	526.294	1.127	[M+H]+	1.2784	0.35438	0.11232	0.1861
		PC 26:0	650.477	3.991	[M+H]+	0.99622	-0.0054677	0.92853	0.94519
		PC 28:0	678.507	4.572	[M+H]+	0.89676	-0.15721	0.31424	0.40762
		PC 28:1 (1)	676.492	4.079	[M+H]+	0.87116	-0.19898	0.19675	0.29144
		PC 28:1 (2)	676.492	4.216	[M+H]+	0.79734	-0.32674	0.19215	0.28793
		PC 28:2	674.477	3.75	[M+H]+	0.66151	-0.59617	0.024266	0.060532
		PC 30:0	706.538	5.226	[M+H]+	0.72422	-0.4655	0.0034604	0.013543
		PC 30:1	704.524	4.659	[M+H]+	0.73932	-0.43574	0.027126	0.06459
		PC 30:2 (1)	702.507	4.175	[M+H]+	0.58495	-0.7736	0.023377	0.058963
		PC 30:2 (2)	702.507	4.334	[M+H]+	0.83953	-0.25235	0.18169	0.27867
		PC 30:2 (3)	702.507	4.469	[M+H]+	0.97453	-0.03722	0.7444	0.80085
		PC 30:4	698.471	4.218	[M+H]+	0.84196	-0.24817	0.22264	0.31197
		PC 32:0	734.568	5.919	[M+H]+	0.99774	-0.0032631	0.97692	0.98124
		PC 32:1	732.556	5.312	[M+H]+	0.8204	-0.28561	0.04646	0.098565
		PC 32:2 (1)	730.538	4.737	[M+H]+	0.68398	-0.54798	0.011093	0.032284
		PC 32:2 (2)	730.538	5.102	[M+H]+	1.1769	0.235	0.24104	0.33161
		PC 32:3 (1)	728.525	4.389	[M+H]+	0.5489	-0.86538	0.0025198	0.011
		PC 32:3 (2)	728.524	4.539	[M+H]+	1.039	0.055175	0.72147	0.7836
		PC 32:4	726.505	4.161	[M+H]+	0.95849	-0.061165	0.78429	0.83193
		PC 32:5	724.494	3.827	[M+H]+	0.90978	-0.13641	0.21187	0.30185
		PC 34:0	762.599	6.629	[M+H]+	1.6348	0.70911	0.023341	0.058963
		PC 34:1	760.585	5.996	[M+H]+	0.95174	-0.071364	0.40297	0.49986
		PC 34:2 (1)	758.569	5.377	[M+H]+	0.73334	-0.44744	0.00831	0.026569
		PC 34:2 (2)	780.552	5.445	[M+H]+	0.61492	-0.70152	0.086092	0.15149
		PC 34:3 (1)	756.552	4.879	[M+H]+	0.7545	-0.40642	0.0056425	0.019705
		PC 34:3 (2)	756.553	5.103	[M+H]+	1.0071	0.010218	0.93322	0.94572
		PC 34:3 (3)	756.553	5.188	[M+H]+	0.76795	-0.38092	0.022444	0.058561
		PC 34:4 (1)	754.538	4.546	[M+H]+	0.83004	-0.26875	0.11065	0.18468
		PC 34:4 (2)	754.538	4.688	[M+H]+	1.0519	0.072958	0.63021	0.71173
		PC 34:5 (1)	752.522	4.177	[M+H]+	0.65313	-0.61455	0.022756	0.0587
		PC 34:5 (2)	752.522	4.307	[M+H]+	0.94759	-0.077671	0.58942	0.67575
		PC 36:0	790.634	7.32	[M+H]+	2.0678	1.0481	0.0039701	0.01502
		PC 36:2	786.601	6.047	[M+H]+	0.72855	-0.45691	0.069556	0.13431
		PC 36:3 (1)	784.585	5.512	[M+H]+	0.94214	-0.085986	0.63936	0.71581
		PC 36:3 (2)	784.585	5.629	[M+H]+	1.5246	0.60839	0.0068492	0.022864
		PC 36:3 (3)	784.586	5.855	[M+H]+	0.80883	-0.30609	0.14779	0.23626
		PC 36:4 (1)	782.567	5.04	[M+H]+	1.034	0.048187	0.85062	0.8817
		PC 36:4 (2)	782.568	5.236	[M+H]+	0.92061	-0.11934	0.50075	0.60143
		PC 36:4 (3)	782.572	5.352	[M+H]+	1.3044	0.38333	0.31238	0.40753
		PC 36:5 (1)	780.552	4.779	[M+H]+	1.2491	0.3209	0.025721	0.062782
		PC 36:5 (2)	780.557	4.907	[M+H]+	1.0814	0.11292	0.62728	0.71173
		PC 36:6 (1)	778.539	4.378	[M+H]+	0.74729	-0.42026	0.1068	0.18092
		PC 36:6 (2)	778.539	4.538	[M+H]+	1.0845	0.11705	0.58727	0.67575
		PC 38:1	816.646	7.337	[M+H]+	1.2391	0.30927	0.0063975	0.022003
		PC 38:2	814.63	6.698	[M+H]+	0.79135	-0.33762	0.0024306	0.010818
		PC 38:3 (1)	812.616	6.333	[M+H]+	1.5603	0.64181	0.00025073	0.0022678
		PC 38:3 (2)	812.616	6.556	[M+H]+	1.275	0.35048	0.013552	0.037515
		PC 38:4 (1)	810.598	5.838	[M+H]+	1.2641	0.33816	0.16934	0.26329
		PC 38:4 (2)	810.599	6.045	[M+H]+	1.5637	0.64499	0.0029773	0.011994
		PC 38:5	808.583	5.4	[M+H]+	1.2656	0.33988	0.077439	0.14249
		PC 38:6 (1)	806.569	4.81	[M+H]+	0.94461	-0.082205	0.68104	0.75782
		PC 38:6 (2)	806.569	4.951	[M+H]+	0.90542	-0.14335	0.065002	0.1272
		PC 38:6 (3)	806.569	5.165	[M+H]+	1.4237	0.50966	1.964e-05	0.00066094
		PC 38:7	804.552	4.616	[M+H]+	1.0047	0.0067213	0.98554	0.98554
		PC 40:2	842.663	7.362	[M+H]+	1.0393	0.055617	0.70952	0.77434
		PC 40:4	838.635	6.536	[M+H]+	1.6574	0.72896	0.00044316	0.0033675
		PC 40:5 (1)	836.616	6.064	[M+H]+	1.6898	0.75687	0.00095214	0.0061753
		PC 40:5 (2)	836.617	6.31	[M+H]+	2.0256	1.0183	1.8225e-05	0.00066094
		PC 40:6 (1)	834.601	5.429	[M+H]+	1.3006	0.37918	0.015149	0.040938
		PC 40:6 (2)	834.601	5.843	[M+H]+	2.4039	1.2654	2.9516e-05	0.00083753
		PC 40:7 (1)	832.585	4.941	[M+H]+	1.2773	0.35306	0.027315	0.06459
		PC 40:7 (2)	832.586	5.218	[M+H]+	1.5855	0.66494	0.0010441	0.0064059
		PC 40:8	830.567	4.767	[M+H]+	1.2102	0.27523	0.079619	0.14459
		PC 40:9	828.556	4.388	[M+H]+	0.74295	-0.42867	0.035634	0.078533
		PC 42:5 (1)	864.65	6.424	[M+H]+	1.1394	0.1883	0.10413	0.17772
		PC 42:5 (2)	864.649	6.74	[M+H]+	1.4681	0.55391	0.024842	0.061294
		PC 42:6 (1)	862.632	6.085	[M+H]+	1.1214	0.16533	0.55615	0.65753
		PC 42:6 (2)	862.632	6.269	[M+H]+	1.2375	0.30745	0.21276	0.30185
		PC 42:7	860.617	5.854	[M+H]+	1.1813	0.24038	0.21072	0.30185
		PC 42:8	858.598	5.244	[M+H]+	1.1305	0.17693	0.46796	0.5742
		PC 42:9	856.584	4.819	[M+H]+	0.88619	-0.17431	0.19771	0.29144
		PC 42:10	854.568	4.616	[M+H]+	1.0544	0.076396	0.28896	0.38584
		PE 28:1	634.443	4.216	[M+H]+	0.98864	-0.016484	0.96747	0.97607
		PE 30:0 (PE 14:0/16:0)	664.493	5.423	[M+H]+	0.66851	-0.58097	0.0010047	0.0063355
		PE 30:1 (PE 14:0/16:1)	662.474	4.825	[M+H]+	0.78786	-0.344	0.043637	0.094339
		PE 30:2 (PE 14:1/16:1)	660.461	4.307	[M+H]+	0.76963	-0.37775	0.089128	0.15444
		PE 32:0 (PE 16:0/16:0)	692.521	6.128	[M+H]+	0.86213	-0.21402	0.13146	0.21315
		PE 32:1 (PE 16:0/16:1)	690.508	5.511	[M+H]+	0.72864	-0.45673	0.010336	0.031009
		PE 32:2 (PE 16:1/16:1)	688.49	4.906	[M+H]+	0.58937	-0.76275	0.0025932	0.011088
		PE 32:3 (PE 16:1/16:2)	686.477	4.537	[M+H]+	0.61357	-0.70471	0.0041565	0.015267
		PE 34:0 (PE 16:0/18:0)	720.552	6.841	[M+H]+	0.9893	-0.015524	0.81735	0.85701
		PE 34:1 (PE 16:0/18:1)	718.539	6.213	[M+H]+	0.90759	-0.13989	0.17877	0.27606
		PE 34:2 (PE 16:1/18:1)	716.524	5.569	[M+H]+	0.76102	-0.39399	0.0498	0.10371
		PE 34:3	714.509	5.05	[M+H]+	0.80095	-0.32021	0.029706	0.068113
		PE 34:4 (1)	712.494	4.857	[M+H]+	0.97022	-0.043612	0.69207	0.76262
		PE 34:4 (PE 16:1/18:3)	712.492	4.7	[M+H]+	0.95279	-0.069772	0.70863	0.77434
		PE 36:1 (PE 18:0/18:1)	746.571	6.908	[M+H]+	1.096	0.13231	0.15219	0.24158
		PE 36:2 (PE 18:1/18:1)	744.554	6.261	[M+H]+	0.77545	-0.36689	0.0015143	0.0081646
		PE 36:3 (1)	742.539	5.826	[M+H]+	0.95913	-0.060207	0.50929	0.60847
		PE 36:3 (2)	742.539	6.064	[M+H]+	0.6144	-0.70276	0.014564	0.039831
		PE 36:3 (PE 18:1/18:2)	742.539	5.71	[M+H]+	0.86327	-0.21212	0.044054	0.094341
		PE 36:4 (PE 16:0/20:4)	740.524	5.54	[M+H]+	0.94708	-0.078449	0.49334	0.59845
		PE 36:4 (PE 16:1/20:3)	740.524	5.225	[M+H]+	1.0233	0.033169	0.81748	0.85701
		PE 36:5 (PE 16:0/20:5)	738.506	5.084	[M+H]+	0.8639	-0.21106	0.11003	0.18468
		PE 36:5 (PE 16:1/20:4)	738.506	4.941	[M+H]+	0.93944	-0.090126	0.16087	0.25359
		PE 36:6 (PE 16:1/20:5)	736.493	4.526	[M+H]+	0.72611	-0.46174	0.0037346	0.014369
		PE 38:3 (1)	770.57	6.76	[M+H]+	0.74188	-0.43074	0.026435	0.063838
		PE 38:3 (PE 18:0/20:3)	770.571	6.537	[M+H]+	1.2025	0.266	0.055446	0.11238
		PE 38:4 (1)	768.555	6.039	[M+H]+	0.95232	-0.070485	0.64013	0.71581
		PE 38:4 (2)	768.555	6.247	[M+H]+	0.85427	-0.22723	0.0020857	0.0096624
		PE 38:5 (PE 18:0/20:5)	766.539	5.772	[M+H]+	0.93598	-0.095453	0.56455	0.66058
		PE 38:6 (1)	786.505	5.122	[M+H]+	0.95772	-0.06233	0.74991	0.80297
		PE 38:6 (2)	764.52	5.353	[M+H]+	1.1045	0.14344	0.34357	0.44062
		PE 38:7 (PE 16:1/22:6)	762.508	4.774	[M+H]+	1.048	0.06765	0.26186	0.35382
		PE 40:4 (PE 18:0/22:4)	796.587	6.737	[M+H]+	1.1261	0.17136	0.23587	0.32848
		PE 40:5 (1)	794.571	6.262	[M+H]+	1.2094	0.27433	0.010382	0.031009
		PE 40:5 (PE 18:0/22:5)	794.571	6.505	[M+H]+	1.0635	0.088859	0.68939	0.76262
		PE 40:6 (PE 18:0/22:6)	792.556	6.043	[M+H]+	1.1756	0.23335	0.1928	0.28793
		PE 40:6 (PE 18:1/22:5)	792.557	5.604	[M+H]+	0.92269	-0.11608	0.58805	0.67575
		PE 40:7 (PE 18:1/22:6)	790.539	5.4	[M+H]+	0.90685	-0.14106	0.32759	0.42251
		PE 40:8	788.524	4.926	[M+H]+	0.94462	-0.082197	0.084121	0.14918
		LPC O-16:0	482.361	1.864	[M+H]+	1.0284	0.040401	0.81925	0.85701
		LPC O-18:0	510.393	2.844	[M+H]+	1.1609	0.21528	0.11737	0.19307
		LPC O-22:0	566.455	4.051	[M+H]+	0.68402	-0.54788	0.0017132	0.0083751
		PC O-30:0	692.56	5.631	[M+H]+	1.128	0.17377	0.20529	0.29872
		PC O-30:1	690.542	5.03	[M+H]+	0.85932	-0.21874	0.16601	0.25989
		PC O-32:0	720.589	6.354	[M+H]+	1.4126	0.49831	0.002745	0.01133
		PC O-32:1	718.574	5.726	[M+H]+	0.98376	-0.023627	0.30904	0.4055
		PC O-32:2	716.56	5.091	[M+H]+	0.82918	-0.27024	0.01104	0.032284
		PC O-34:0	748.622	7.07	[M+H]+	1.3565	0.43992	0.076966	0.14249
		PC O-34:1	746.605	6.399	[M+H]+	1.1857	0.24577	0.001438	0.0079616
		PC O-34:2	744.592	5.771	[M+H]+	1.0915	0.12635	0.24449	0.33434
		PC O-36:0	776.652	7.757	[M+H]+	1.1653	0.2207	0.056744	0.11399
		PC O-36:1	774.638	7.112	[M+H]+	1.1395	0.18839	0.099757	0.17155
		PC O-36:2	772.623	6.461	[M+H]+	1.283	0.35953	0.017723	0.047332
		PC O-36:3 (1)	770.607	5.914	[M+H]+	1.2583	0.33151	0.069819	0.13431
		PC O-36:3 (2)	770.606	6.057	[M+H]+	1.6703	0.74008	0.060987	0.12144
		PC O-36:4	768.591	5.752	[M+H]+	1.9866	0.99033	0.0002579	0.0022678
		PC O-36:5 (1)	766.574	5.126	[M+H]+	1.5057	0.59043	0.0016927	0.0083751
		PC O-36:5 (2)	766.573	5.272	[M+H]+	1.4812	0.56677	0.0055166	0.019567
		PC O-36:6	764.559	4.691	[M+H]+	1.3151	0.39513	0.0014211	0.0079616
		PC O-38:0	804.683	8.41	[M+H]+	1.0061	0.0087286	0.89635	0.9188
		PC O-38:1	802.665	7.81	[M+H]+	1.3711	0.45529	0.22147	0.31197
		PC O-38:4 (1)	796.619	6.255	[M+H]+	1.1417	0.19116	0.30162	0.39806
		PC O-38:4 (2)	796.619	6.457	[M+H]+	1.9669	0.97591	0.0077811	0.025599
		PC O-38:5	794.607	5.788	[M+H]+	2.0977	1.0688	0.00016221	0.0017535
		PC O-38:6 (1)	792.592	5.334	[M+H]+	1.7007	0.76616	0.063353	0.12505
		PC O-38:6 (2)	792.592	5.557	[M+H]+	1.9186	0.94007	0.0014207	0.0079616
		PC O-38:7	790.573	4.943	[M+H]+	2.3486	1.2318	0.011558	0.03321
		PC O-40:5	822.639	6.471	[M+H]+	1.2959	0.374	0.028656	0.067061
		PC O-40:6	820.623	5.817	[M+H]+	1.4909	0.57621	0.0012243	0.0073134
		PC O-40:7	818.608	5.592	[M+H]+	2.2553	1.1733	0.0044141	0.015905
		PE O-32:0	678.541	6.591	[M+H]+	1.524	0.60782	0.013527	0.037515
		PE O-32:1	676.525	5.954	[M+H]+	0.77986	-0.3587	0.034753	0.077557
		PE O-34:1	704.56	6.66	[M+H]+	1.0846	0.11716	0.18601	0.28339
		PE O-36:4	726.542	5.974	[M+H]+	2.0556	1.0395	0.00072748	0.0050042
		PE O-38:4	754.573	6.692	[M+H]+	2.2692	1.1822	0.00045988	0.0033675
		PE O-38:5	752.561	5.998	[M+H]+	1.5242	0.60805	0.0019641	0.0092887
		PE O-38:6	750.544	5.77	[M+H]+	1.293	0.37071	0.35557	0.45092
		PE O-40:5	780.593	6.7	[M+H]+	1.6415	0.71497	0.0041698	0.015267
		PE O-40:6	778.575	6.035	[M+H]+	1.8924	0.92018	0.0030118	0.011994
