# Supplementary material for: Adipocyte lysoplasmalogenase TMEM86A regulates plasmalogen homeostasis and protein kinase A-dependent energy metabolism
Source: Nat Commun. 2022 Jul 14;13:4084. doi: 10.1038/s41467-022-31805-3 (PMC9283435; doi:10.1038/s41467-022-31805-3)
Supplement: Supplementary file 5 — Dataset 2 [file 41467_2022_31805_MOESM5_ESM.xlsx]

## Sheet: Supplementary Data 2
Supplementary Data 2. Detailed information for untargeted phospholipid profiling of adipose tissue from WT and TMEM86A AKO mice. Related to Fig. 3
Lipid species identified from untargeted phospholipid profiling of adipose tissue from WT and TMEM86A AKO mice along with experimental m/z, retention time, fold change, and statistical significance values.
Statistical analysis was performed using normalized intensity. p-values and FDR values were determined using the unpaired, two-tailed t-test.
		Mouse Adipose Tissue (BAT, iWAT, gWAT)				Inguinal White Adipose Tissue (iWAT) (WT vs KO)				Gonadal White Adipose Tissue (gWAT) (WT vs KO)				Brown Adipose Tissue (BAT) (WT vs KO)
		Lipid name	m/z	Retention time (min)	Adduct type	Fold Change (KO/WT)	Log2(FC)	p-value	FDR	Fold Change (KO/WT)	Log2(FC)	p-value	FDR	Fold Change (KO/WT)	Log2(FC)	p-value	FDR
		LPC 12:0 (ISTD)	440.279	0.658	[M+H]+
Internal Standard		LPE 17:1 (ISTD)	466.294	1.404	[M+H]+
Lysoplasmalogen		PC 20:0 (ISTD)	566.384	2.157	[M+H]+
Plasmalogen		PE 20:0 (ISTD)	524.337	2.275	[M+H]+
		PC P-36:1(d9) (ISTD)	781.679	6.994	[M+H]+
		PE P-36:1(d9) (ISTD)	739.633	7.24	[M+H]+
		LPC P-16:0	480.345	1.802	[M+H]+	1.51	0.59459	3.2e-06	4.58e-05	1.5588	0.64047	0.0013217	0.0053244	2.5339	1.3414	0.03278	0.063516
		LPC P-18:0	508.376	2.781	[M+H]+	2.454	1.2951	7.72e-15	1.88e-12	2.2916	1.1964	1.85e-09	9.78e-08	3.3936	1.7628	1.0034e-09	3.048e-08
		LPC P-18:1	506.362	2.014	[M+H]+	1.1577	0.21131	0.53444	0.63974	1.1659	0.22143	0.51051	0.60265	2.5539	1.3527	9.2344e-08	1.32e-06
		LPC P-20:0	536.409	3.413	[M+H]+	1.7848	0.83572	3.71e-07	6.58e-06	1.6007	0.67869	0.00069397	0.0034274	1.9304	0.94887	2.9058e-07	3.3624e-06
		LPE P-16:0	438.299	1.881	[M+H]+	1.4143	0.50012	0.0014215	0.0073495	1.3675	0.45159	0.012532	0.033084	2.1281	1.0896	2.3854e-09	5.8578e-08
		LPE P-18:0	466.329	2.876	[M+H]+	2.3584	1.2378	1.85e-14	2.25e-12	3.2457	1.6985	6.59e-12	7.98e-10	3.3884	1.7606	6.3131e-11	3.8352e-09
		LPE P-18:1	464.314	2.062	[M+H]+	1.3838	0.46863	0.00083544	0.0047212	1.6559	0.72761	0.00086483	0.0041037	2.4218	1.2761	4.9338e-10	1.9982e-08
		LPE P-18:2	462.298	1.504	[M+H]+	1.1162	0.15858	0.27982	0.38535	1.194	0.25579	0.28159	0.39737	2.3416	1.2275	2.4106e-09	5.8578e-08
		LPE P-20:0	494.361	3.462	[M+H]+	1.6648	0.73533	3.53e-09	1.23e-07	1.9342	0.95172	1.87e-07	3.77e-06	2.4369	1.285	5.0618e-07	4.9201e-06
		LPE P-20:1	492.345	2.985	[M+H]+	1.6959	0.76206	3.1e-08	7.53e-07	2.0335	1.0239	6.75e-07	9.51e-06	2.6705	1.4171	2.3646e-08	4.42e-07
		PC P-36:1	772.622	7.034	[M+H]+	1.8373	0.87758	0.18607	0.28259	2.1784	1.1232	4.01e-07	6.47e-06	4.4673	2.1594	3.1178e-11	2.5254e-09
		PC P-36:4	766.572	5.642	[M+H]+	1.0935	0.12892	0.43463	0.554	1.3606	0.44426	0.008831	0.025748	0.88342	-0.17883	0.2496	0.33144
		PC P-38:4	794.606	6.337	[M+H]+	2.6942	1.4298	1.09e-11	5.3e-10	3.3348	1.7376	6.79e-09	2.05e-07	2.3938	1.2593	6.4647e-06	4.134e-05
		PC P-38:5	792.591	5.668	[M+H]+	1.2152	0.28125	0.063798	0.13599	1.2694	0.34413	0.046659	0.094886	1.2967	0.37489	0.10922	0.16588
		PC P-38:6	790.576	5.167	[M+H]+	1.1442	0.19438	0.28645	0.39105	1.1037	0.14234	0.58302	0.66506	1.0482	0.067851	0.92531	0.96089
		PC P-40:7	816.591	5.507	[M+H]+	1.5663	0.64734	0.062068	0.13552	1.8361	0.87663	0.0021589	0.0079159	1.0684	0.095496	0.90289	0.94889
		PC P-40:8	814.575	4.989	[M+H]+	1.2804	0.35658	0.20419	0.3044	1.2065	0.27082	0.30098	0.40692	0.71585	-0.48226	0.1089	0.16588
		PE P-32:0 (PE P-16:0/16:0)	676.528	6.51	[M+H]+	1.318	0.39836	0.49707	0.60698	1.0771	0.10717	0.67549	0.74304	0.78795	-0.34383	0.044279	0.080604
		PE P-32:1 (PE P-16:0/16:1)	674.513	5.861	[M+H]+	1.3985	0.48386	0.073933	0.15355	1.6508	0.7232	0.0068001	0.020316	1.3318	0.41336	0.028624	0.057485
		PE P-32:2 (PE P-14:0/18:2)	672.5	5.26	[M+H]+	0.86746	-0.20512	0.085393	0.16469	1.2301	0.29877	0.38402	0.49418	0.67899	-0.55854	1.9644e-05	0.00010209
		PE P-34:0 (PE P-18:0/16:0)	704.558	7.224	[M+H]+	1.8097	0.85574	0.0025187	0.011128	1.4172	0.50306	0.57693	0.66484	1.3256	0.40661	0.002685	0.0073309
		PE P-34:1 (PE P-16:0/18:1)	702.545	6.563	[M+H]+	0.88248	-0.18036	0.10967	0.19595	1.2443	0.31529	0.34765	0.45231	1.3	0.37851	0.00068422	0.0021046
		PE P-34:2 (PE P-16:0/18:2)	700.527	6.001	[M+H]+	1.2653	0.33944	0.14666	0.23293	1.389	0.47407	0.054732	0.11038	1.0311	0.044143	0.54717	0.64786
		PE P-34:3 (PE P-18:2/16:1)	698.514	5.369	[M+H]+	1.3052	0.38425	0.58652	0.68856	1.8282	0.8704	0.17755	0.29032	0.99231	-0.011133	0.72246	0.78374
		PE P-34:4 (PE P-14:0/20:4)	696.496	5.163	[M+H]+	0.75888	-0.39806	0.0033779	0.014334	0.66129	-0.59664	0.00035091	0.0022347	0.52174	-0.93859	4.0594e-07	4.2094e-06
		PE P-36:1 (PE P-18:0/18:1)	730.575	7.273	[M+H]+	0.8899	-0.16828	0.14166	0.23023	2.2832	1.1911	2.74e-07	5.1e-06	1.8841	0.91387	0.00079458	0.0023837
		PE P-36:2 (PE P-18:0/18:2)	728.561	6.708	[M+H]+	1.3109	0.39059	0.051857	0.11888	2.2781	1.1878	8.22e-09	2.21e-07	1.5948	0.67341	9.7346e-07	8.7611e-06
		PE P-36:2 (PE P-18:1/18:1)	728.56	6.627	[M+H]+	0.7786	-0.36105	0.045617	0.10917	1.348	0.43085	0.39733	0.50608	1.558	0.63973	0.098002	0.15364
		PE P-36:3 (PE P-16:0/20:3)	726.546	6.171	[M+H]+	1.3212	0.4018	0.0080619	0.027986	1.7032	0.76822	3.57e-07	6.17e-06	1.4593	0.54532	1.9348e-07	2.4744e-06
		PE P-36:3 (PE P-18:1/18:2)	726.546	6.065	[M+H]+	1.0082	0.011782	0.63751	0.72808	1.485	0.57051	0.09187	0.16971	1.395	0.48023	7.1926e-06	4.3695e-05
		PE P-36:4 (PE P-16:0/20:4)	724.53	5.867	[M+H]+	0.9652	-0.051104	0.47536	0.58635	1.027	0.038497	0.94645	0.96236	0.9242	-0.11372	0.13331	0.19168
		PE P-36:4 (PE P-18:2/18:2)	724.528	5.523	[M+H]+	1.1195	0.16284	0.36384	0.47534	1.2799	0.35604	0.20495	0.31999	1.0688	0.096018	0.24419	0.32603
		PE P-36:5 (PE P-16:0/20:5)	722.513	5.395	[M+H]+	1.5648	0.64596	9.47e-07	1.53e-05	1.7201	0.78249	1.77e-09	9.78e-08	1.4713	0.55712	3.2582e-05	0.00015524
		PE P-38:1 (PE P-20:0/18:1)	758.607	7.921	[M+H]+	1.4612	0.5471	0.0017935	0.0087165	1.9849	0.98904	5.46e-09	2.05e-07	1.6213	0.69714	3.1443e-06	2.3154e-05
		PE P-38:2 (PE P-18:1/20:1)	756.59	7.277	[M+H]+	1.1137	0.1553	0.54394	0.64792	1.5684	0.64927	0.00046001	0.0026505	1.2636	0.33753	0.0027338	0.0073812
		PE P-38:2 (PE P-20:0/18:2)	756.59	7.416	[M+H]+	1.2726	0.3478	0.035507	0.088951	1.4875	0.5729	0.00084654	0.0040972	1.1211	0.16491	0.44995	0.54669
		PE P-38:3 (PE P-18:0/20:3)	754.576	6.885	[M+H]+	2.2363	1.1611	1.07e-13	8.67e-12	2.3822	1.2523	6.42e-09	2.05e-07	2.1627	1.1129	4.8803e-12	1.1859e-09
		PE P-38:4 (PE P-16:0/22:4)	752.56	6.375	[M+H]+	0.44858	-1.1566	2.07e-07	4.56e-06	0.51011	-0.97113	2.33e-08	5.64e-07	0.41971	-1.2525	1.5285e-11	1.8572e-09
		PE P-38:4 (PE P-18:0/20:4)	752.56	6.58	[M+H]+	1.8325	0.87384	2.03e-11	8.21e-10	2.1032	1.0726	1.33e-06	1.7e-05	1.5562	0.63807	4.1574e-07	4.2094e-06
		PE P-38:5 (PE P-16:0/22:5)	750.542	6.112	[M+H]+	2.1575	1.1093	9.65e-13	5.86e-11	1.9153	0.93757	2.02e-09	9.78e-08	2.142	1.0989	1.1511e-10	5.5945e-09
		PE P-38:5 (PE P-18:1/20:4)	750.542	5.91	[M+H]+	0.88796	-0.17143	0.081204	0.16259	0.97371	-0.038442	0.64348	0.71106	0.97948	-0.029917	0.67097	0.74792
		PE P-38:6 (PE P-16:0/22:6)	748.528	5.665	[M+H]+	1.0159	0.022761	0.84624	0.87134	0.93542	-0.096314	0.38595	0.49418	0.83035	-0.2682	0.0036839	0.0092761
		PE P-38:7 (PE P-16:1/22:6)	746.514	5.247	[M+H]+	1.0478	0.067425	0.7721	0.82152	1.0259	0.036844	0.97443	0.97848	0.95121	-0.072169	0.44587	0.54669
		PE P-38:7 (PE P-18:2/20:5)	746.51	4.931	[M+H]+	1.1554	0.20843	0.14783	0.23326	1.0411	0.058049	0.58553	0.66506	1.3057	0.38486	0.00035093	0.0011844
		PE P-40:4 (PE P-18:0/22:4)	780.592	7.076	[M+H]+	0.6321	-0.66179	0.0003441	0.0025338	0.84288	-0.24661	0.10982	0.19982	0.82705	-0.27395	0.015587	0.033519
		PE P-40:4 (PE P-20:0/20:4)	780.592	7.281	[M+H]+	1.4466	0.53263	0.00022104	0.0019183	1.7986	0.84691	2.72e-05	0.00027385	1.2777	0.3536	0.0009183	0.0026885
		PE P-40:5 (PE P-18:0/22:5)	778.574	6.589	[M+H]+	1.0195	0.027906	0.95116	0.95905	1.4691	0.55489	6.2e-07	9.38e-06	1.3595	0.4431	0.00045701	0.0014807
		PE P-40:6 (PE P-18:0/22:6)	776.558	6.366	[M+H]+	1.8422	0.8814	9.56e-09	2.9e-07	2.3076	1.2064	3.51e-13	8.49e-11	1.4967	0.58178	4.607e-05	0.00020731
		PE P-40:6 (PE P-18:1/22:5)	776.558	5.94	[M+H]+	0.67476	-0.56756	3.79e-07	6.58e-06	0.67134	-0.57488	7.08e-07	9.51e-06	0.78258	-0.35369	0.042758	0.079314
		PE P-40:7 (PE P-18:1/22:6)	774.545	5.725	[M+H]+	1.1516	0.20361	0.31201	0.4114	1.0832	0.11527	0.56027	0.64874	0.96225	-0.055519	0.80087	0.86092
		PE P-40:8 (PE P-18:2/22:6)	772.53	5.192	[M+H]+	1.0151	0.021665	0.74455	0.80411	0.95352	-0.06866	0.61701	0.6881	0.7879	-0.34391	0.013469	0.029493
		PE P-42:7 (PE P-20:1/22:6)	802.574	6.369	[M+H]+	1.4524	0.5384	0.12249	0.21262	1.4706	0.55644	0.019393	0.04644	1.3013	0.37994	0.017013	0.03595
		LPC 14:0 (SN1)	468.311	0.975	[M+H]+	0.82165	-0.2834	0.027129	0.070132	0.99193	-0.011693	0.99433	0.99433	1.6461	0.71903	0.0002985	0.0010362
		LPC 14:1	466.294	0.678	[M+H]+	0.94296	-0.084737	0.77757	0.82152	1.1148	0.15676	0.76898	0.81263	0.88638	-0.174	0.65534	0.74068
		LPC 16:0 (SN1)	496.34	1.563	[M+H]+	0.78667	-0.34616	0.00017413	0.0015672	0.78271	-0.35345	0.00090198	0.0041977	1.0791	0.10987	0.10604	0.16413
		LPC 16:0 (SN2)	496.34	1.414	[M+H]+	0.68666	-0.54232	4.17e-06	5.43e-05	0.86134	-0.21534	0.034828	0.07329	0.7954	-0.33024	0.072179	0.11851
		LPC 16:1 (SN1)	494.325	1.099	[M+H]+	0.91606	-0.12649	0.20757	0.30569	1.0613	0.085855	0.58112	0.66506	1.7938	0.84306	0.00025657	0.00090584
		LPC 16:1 (SN2)	494.325	1.007	[M+H]+	1.6814	0.74963	0.0021058	0.0096551	1.5582	0.63989	0.005217	0.015781	2.2466	1.1678	0.00011555	0.0004457
		LPC 16:2 (SN2)	492.308	0.754	[M+H]+	0.85833	-0.22039	0.7748	0.82152	0.80662	-0.31005	0.44741	0.55233	1.0182	0.025955	0.85786	0.90704
		LPC 18:0 (SN1)	524.371	2.448	[M+H]+	0.96718	-0.048147	0.48079	0.59007	0.82879	-0.27092	0.0013963	0.00545	1.0706	0.098357	0.21901	0.29566
		LPC 18:0 (SN2)	524.37	2.236	[M+H]+	0.64502	-0.63258	0.0096313	0.032506	1.0026	0.0036937	0.89516	0.91792	0.75686	-0.4019	0.00014158	0.00052928
		LPC 18:1 (SN1)	522.355	1.731	[M+H]+	0.7958	-0.32953	0.00075564	0.0044785	0.85474	-0.22644	0.014762	0.036828	1.5484	0.63079	2.1148e-05	0.00010706
		LPC 18:1 (SN2)	522.356	1.584	[M+H]+	1.0882	0.12194	0.46125	0.57775	0.94094	-0.08782	0.27037	0.38946	1.7508	0.80802	3.0873e-06	2.3154e-05
		LPC 18:2 (SN1)	520.34	1.26	[M+H]+	0.52401	-0.93234	9.61e-06	0.00011682	0.71258	-0.48887	0.0037603	0.012401	1.3645	0.4484	0.012846	0.028638
		LPC 18:2 (SN2)	520.34	1.156	[M+H]+	1.1932	0.25481	0.23226	0.33795	0.8628	-0.21291	0.21898	0.33329	1.199	0.26189	0.062586	0.1071
		LPC 18:3 (SN1)	518.326	0.959	[M+H]+	0.80954	-0.30483	0.0077898	0.027986	0.93837	-0.091774	0.28872	0.39737	1.3238	0.40468	0.047651	0.085773
		LPC 20:0 (SN1)	552.403	3.24	[M+H]+	0.80231	-0.31777	0.015814	0.048035	0.77207	-0.37319	0.021679	0.050936	0.88705	-0.17292	0.14521	0.20515
		LPC 20:1 (SN1)	550.388	2.603	[M+H]+	0.82845	-0.27151	0.00032251	0.0024919	0.80086	-0.32038	0.00057271	0.0031392	1.2313	0.30014	0.0092551	0.021419
		LPC 20:1 (SN2)	550.388	2.402	[M+H]+	0.80934	-0.30519	0.00094787	0.0052348	0.90706	-0.14074	0.13458	0.236	1.2121	0.27747	0.059103	0.10263
		LPC 20:2 (SN1)	548.37	1.932	[M+H]+	0.67401	-0.56917	2.81e-07	5.7e-06	0.78188	-0.35498	1.66e-05	0.00018287	1.0119	0.017069	0.85851	0.90704
		LPC 20:2 (SN2)	548.37	1.772	[M+H]+	1.1709	0.22765	0.10629	0.19275	1.1028	0.14115	0.21824	0.33329	1.3542	0.43743	0.065537	0.11059
		LPC 20:3 (SN1)	546.357	1.501	[M+H]+	0.69364	-0.52774	0.00029599	0.0023975	0.96377	-0.053243	0.74727	0.79858	1.0771	0.1072	0.60942	0.70518
		LPC 20:3 (SN2)	546.357	1.37	[M+H]+	1.2699	0.34469	0.079434	0.16221	1.1245	0.16935	0.2877	0.39737	1.0176	0.025108	0.97987	0.98801
		LPC 20:4 (SN2)	544.34	1.143	[M+H]+	1.0546	0.076694	0.79595	0.82961	0.81648	-0.2925	0.01141	0.031377	0.89624	-0.15805	0.30112	0.3913
		LPC 22:0 (SN1)	580.435	3.775	[M+H]+	0.85017	-0.23417	0.0042662	0.016995	0.8404	-0.25086	0.035269	0.073579	0.79324	-0.33417	8.7914e-05	0.00036833
		LPC 22:1 (SN1)	578.421	3.284	[M+H]+	0.75882	-0.39817	7.96e-05	0.00084061	0.76034	-0.39528	0.0037922	0.012401	0.87207	-0.19748	0.044449	0.080604
		LPC 22:3 (SN1)	574.388	2.198	[M+H]+	0.94155	-0.086887	0.27778	0.38535	0.84195	-0.24819	0.22715	0.34357	1.2344	0.30386	0.29588	0.38655
		LPC 22:4 (SN1)	572.374	1.755	[M+H]+	0.58571	-0.77174	3.61e-05	0.0004173	0.73337	-0.44738	0.0020421	0.0076029	1.1177	0.16052	0.33856	0.43301
		LPC 22:4 (SN2)	572.373	1.622	[M+H]+	0.79635	-0.32853	0.06302	0.13552	0.8383	-0.25446	0.10392	0.19051	1.0821	0.11388	0.69782	0.76383
		LPC 22:5 (SN1)	570.355	1.245	[M+H]+	0.94982	-0.07427	0.68587	0.76103	0.86916	-0.2023	0.16965	0.28119	1.3812	0.46595	0.13617	0.1935
		LPC 22:5 (SN2)	570.355	1.422	[M+H]+	1.1101	0.15064	0.45582	0.57643	0.89162	-0.16549	0.16073	0.27011	0.82612	-0.27557	0.10818	0.16588
		LPC 22:6 (SN1)	568.342	1.101	[M+H]+	0.87024	-0.20052	0.11244	0.19944	0.81357	-0.29766	0.03781	0.077544	1.0369	0.05229	0.99833	0.99877
		LPC 24:0 (SN1)	608.466	4.393	[M+H]+	0.84304	-0.24632	0.016825	0.050474	0.88636	-0.17404	0.082493	0.15719	0.88407	-0.17777	0.053936	0.09637
		LPC 24:0 (SN2)	608.466	4.247	[M+H]+	0.82948	-0.26971	0.022252	0.061445	0.97185	-0.041193	0.50098	0.5943	0.71528	-0.48342	0.00083991	0.002489
		LPC 24:1 (SN1)	606.449	3.791	[M+H]+	0.77766	-0.36279	4.24e-06	5.43e-05	0.79776	-0.32598	0.004472	0.014055	0.70119	-0.51212	4.5188e-08	6.8629e-07
		LPC 24:2 (SN1)	604.435	3.387	[M+H]+	0.66741	-0.58336	1.07e-06	1.63e-05	0.66634	-0.58567	2.2e-05	0.0002311	0.61491	-0.70156	9.5536e-10	3.048e-08
		LPC 28:0	664.527	4.95	[M+H]+	0.68291	-0.55023	0.0079811	0.027986	0.78493	-0.34937	0.075259	0.14455	0.58435	-0.77509	0.016383	0.034922
		LPE 16:0 (1)	454.294	1.462	[M+H]+	0.92067	-0.11924	0.16609	0.25872	0.91066	-0.13502	0.28255	0.39737	0.97702	-0.033538	0.92273	0.96089
		LPE 16:0 (2)	454.294	1.609	[M+H]+	1.1423	0.19192	0.10592	0.19275	0.95355	-0.068623	0.43012	0.53379	2.4555	1.296	2.706e-07	3.2878e-06
		LPE 16:1	452.278	1.118	[M+H]+	1.3628	0.4466	0.038325	0.093187	1.1856	0.24567	0.48618	0.59123	1.9491	0.96279	4.4929e-05	0.000206
		LPE 18:0	482.325	2.531	[M+H]+	1.3241	0.40504	0.055633	0.12403	1.0084	0.012068	0.77803	0.81326	1.9583	0.96962	1.2654e-05	6.9885e-05
		LPE 18:1 (1)	480.31	1.641	[M+H]+	1.1942	0.25605	0.26742	0.38001	0.81007	-0.30387	0.014308	0.036068	1.7054	0.77015	0.00045071	0.00148
		LPE 18:1 (2)	480.309	1.788	[M+H]+	1.1955	0.25762	0.084508	0.16428	0.8894	-0.1691	0.28395	0.39737	2.0587	1.0417	1.2114e-05	6.8455e-05
		LPE 18:2	478.294	1.194	[M+H]+	1.2678	0.34232	0.08093	0.16259	0.93164	-0.10216	0.58811	0.66506	1.3553	0.43858	0.02314	0.047653
		LPE 20:3	504.309	1.41	[M+H]+	1.5271	0.6108	0.0068248	0.025128	1.3423	0.42469	0.060376	0.11976	1.2218	0.28898	0.066136	0.11084
		LPE 20:4	502.293	1.175	[M+H]+	1.574	0.65447	0.00064936	0.0040593	1.1466	0.19737	0.07301	0.14249	1.6747	0.74392	0.00052658	0.0016405
		LPE 22:4	530.324	1.681	[M+H]+	0.73581	-0.44259	0.0017756	0.0087165	0.62823	-0.67063	0.00016628	0.0012575	0.73233	-0.44943	0.0094526	0.02167
		LPE 22:5 (1)	528.309	1.28	[M+H]+	1.116	0.15836	0.66073	0.74332	0.8242	-0.27894	0.057239	0.11448	1.1965	0.25884	0.15814	0.22212
		LPE 22:5 (2)	528.309	1.472	[M+H]+	1.3178	0.3981	0.090463	0.17174	0.90887	-0.13785	0.29409	0.39983	1.1416	0.19109	0.44808	0.54669
		LPE 22:6	526.293	1.124	[M+H]+	1.497	0.58208	0.010445	0.0343	1.0614	0.08596	0.6789	0.74341	1.4522	0.53828	0.021151	0.044308
		PC 28:0	678.506	4.574	[M+H]+	0.8852	-0.17592	0.072896	0.15271	0.80543	-0.31217	0.27845	0.39737	0.63026	-0.66598	0.00025721	0.00090584
		PC 28:1	676.491	4.081	[M+H]+	0.89634	-0.15788	0.47061	0.58346	1.0797	0.11067	0.80315	0.83417	0.68086	-0.55457	0.010136	0.023019
		PC 30:0	706.54	5.231	[M+H]+	0.86586	-0.2078	0.0034802	0.014334	0.95779	-0.062215	0.62308	0.69168	0.60926	-0.71487	3.1686e-05	0.00015399
		PC 30:1	704.523	4.658	[M+H]+	1.2205	0.28744	0.038349	0.093187	1.1872	0.24754	0.34715	0.45231	0.83456	-0.26091	0.11349	0.17024
		PC 30:2	702.51	4.173	[M+H]+	0.74955	-0.41591	0.0038611	0.015637	0.71405	-0.4859	0.0078243	0.023091	0.61671	-0.69734	0.0045194	0.011093
		PC 32:0	734.571	5.922	[M+H]+	0.7955	-0.33006	0.00071298	0.0043314	0.8003	-0.32138	0.00050898	0.0028645	0.6711	-0.5754	2.2535e-06	1.7665e-05
		PC 32:1	732.554	5.311	[M+H]+	1.2217	0.2889	0.011516	0.037312	1.2764	0.35207	0.0099917	0.028447	1.0811	0.11244	0.3446	0.43841
		PC 32:2	730.537	4.756	[M+H]+	1.0918	0.12672	0.20167	0.30251	0.97544	-0.035873	0.49486	0.59285	0.88787	-0.17158	0.099514	0.15501
		PC 32:3	728.523	4.297	[M+H]+	1.016	0.022901	0.77543	0.82152	0.62882	-0.66928	6.33e-05	0.00058931	0.63422	-0.65694	0.00017417	0.0006317
		PC 34:0	762.602	6.631	[M+H]+	0.81142	-0.30148	0.0025	0.011128	0.73677	-0.44072	0.0010435	0.0046775	0.57427	-0.80019	5.7802e-06	3.7962e-05
		PC 34:1	760.588	5.997	[M+H]+	1.0464	0.065497	0.45782	0.57643	1.0518	0.072792	0.31288	0.41602	1.0003	0.0005025	0.96021	0.98414
		PC 34:2	758.568	5.456	[M+H]+	1.1232	0.16765	0.43545	0.554	1.0686	0.095789	0.69425	0.7568	0.86459	-0.20991	0.059129	0.10263
		PC 34:3 (1)	756.556	4.861	[M+H]+	1.1229	0.1672	0.096259	0.17856	0.87985	-0.18467	0.025052	0.058127	0.97037	-0.043388	0.57263	0.67222
		PC 34:3 (2)	756.556	5.053	[M+H]+	1.1041	0.14288	0.21171	0.30991	1.0192	0.027485	0.74503	0.79858	0.86679	-0.20625	0.027377	0.055438
		PC 34:4 (1)	754.537	4.459	[M+H]+	0.98991	-0.01463	0.77333	0.82152	0.66686	-0.58454	1.63e-05	0.00018287	0.98688	-0.01906	0.67014	0.74792
		PC 34:4 (2)	754.537	4.698	[M+H]+	1.0651	0.090997	0.61724	0.7153	0.58467	-0.77431	0.088642	0.16616	0.63725	-0.65006	1.1701e-05	6.7698e-05
		PC 34:5 (1)	752.526	4.137	[M+H]+	1.07	0.097649	0.79889	0.82961	0.68173	-0.55273	0.0013376	0.0053244	0.81354	-0.29772	0.040964	0.077164
		PC 34:5 (2)	752.521	4.307	[M+H]+	1.2363	0.30601	0.024244	0.064036	0.90318	-0.14691	0.69991	0.75811	0.8413	-0.24932	0.040832	0.077164
		PC 36:0	790.632	7.325	[M+H]+	0.86642	-0.20686	0.03694	0.091595	0.63158	-0.66297	0.0002242	0.0015502	0.82824	-0.27188	0.0076933	0.018328
		PC 36:1	788.617	6.704	[M+H]+	1.19	0.251	0.062589	0.13552	1.0568	0.079695	0.36954	0.47823	1.2878	0.36491	0.056479	0.099452
		PC 36:2	786.604	6.147	[M+H]+	1.1629	0.2177	0.30779	0.4114	1.0794	0.11028	0.76248	0.8093	0.84982	-0.23477	0.079009	0.12885
		PC 36:3	784.584	5.52	[M+H]+	1.0849	0.11752	0.50252	0.61057	0.7913	-0.33771	0.031431	0.06819	0.84576	-0.24168	0.041753	0.078045
		PC 36:4 (1)	782.571	5.007	[M+H]+	0.88652	-0.17377	0.30234	0.40815	0.78634	-0.34678	0.026114	0.059062	0.76401	-0.38833	0.0018253	0.0050982
		PC 36:4 (2)	782.571	5.356	[M+H]+	0.96248	-0.055167	0.63819	0.72808	0.84562	-0.24191	0.013997	0.036034	0.57351	-0.80211	6.2696e-05	0.00027206
		PC 36:5 (1)	780.555	4.78	[M+H]+	1.0917	0.12655	0.17436	0.26648	0.88332	-0.179	0.25731	0.3809	0.76244	-0.3913	0.0027766	0.0074145
		PC 36:5 (2)	780.555	4.92	[M+H]+	1.1803	0.23918	0.049946	0.11559	1.0644	0.090022	0.74908	0.79858	1.1348	0.18246	0.11529	0.17083
		PC 36:6 (1)	778.538	4.381	[M+H]+	1.5106	0.59516	0.0013738	0.007257	1.2729	0.34809	0.17099	0.2815	0.98004	-0.029087	0.96032	0.98414
		PC 36:6 (2)	778.538	4.545	[M+H]+	1.6936	0.76008	0.01849	0.053489	0.78593	-0.34753	0.18998	0.30509	0.58898	-0.7637	0.00013711	0.0005206
		PC 38:1	816.65	7.387	[M+H]+	0.89266	-0.16382	0.14306	0.23023	1.1051	0.14412	0.49415	0.59285	1.0477	0.067157	0.60401	0.70227
		PC 38:2	814.634	6.792	[M+H]+	1.1292	0.17533	0.13488	0.22677	1.0736	0.10241	0.19718	0.30985	0.70912	-0.4959	9.5446e-06	5.6569e-05
		PC 38:4 (1)	810.602	5.7	[M+H]+	1.2464	0.31774	0.04772	0.1115	1.0851	0.11781	0.42894	0.53379	0.86565	-0.20814	0.092247	0.14747
		PC 38:4 (2)	810.602	6.04	[M+H]+	0.97387	-0.038198	0.46958	0.58346	0.84691	-0.23972	0.01203	0.032348	0.44184	-1.1784	1.1051e-06	9.5907e-06
		PC 38:5 (1)	808.586	5.395	[M+H]+	0.94565	-0.080621	0.36773	0.47786	0.83833	-0.2544	7.72e-05	0.00067964	0.6876	-0.54036	0.0061379	0.014915
		PC 38:5 (2)	808.586	5.6	[M+H]+	1.255	0.32766	0.10798	0.19437	1.0849	0.11754	0.41796	0.5268	0.79595	-0.32926	0.030769	0.061286
		PC 38:6 (1)	806.568	4.91	[M+H]+	0.77307	-0.37134	0.00037728	0.0026964	0.7631	-0.39006	0.002593	0.0089645	0.59949	-0.73819	3.1505e-07	3.4799e-06
		PC 38:6 (2)	806.568	5.168	[M+H]+	1.0599	0.083978	0.72616	0.78825	0.89534	-0.15949	0.14582	0.25388	0.76622	-0.38418	0.043683	0.080417
		PC 38:7 (1)	804.556	4.507	[M+H]+	1.1793	0.23794	0.088166	0.1687	0.99906	-0.0013522	0.85502	0.88049	1.0174	0.024879	0.97773	0.98801
		PC 38:7 (2)	804.556	4.616	[M+H]+	1.4514	0.53741	0.007847	0.027986	0.98783	-0.017666	0.91914	0.93853	0.7237	-0.46653	0.00048627	0.0015346
		PC 40:1	844.678	8.062	[M+H]+	0.70654	-0.50116	0.023761	0.06345	0.77616	-0.36557	0.030096	0.066212	1.3073	0.38655	0.42816	0.52814
		PC 40:2 (1)	842.667	7.382	[M+H]+	0.77743	-0.36322	0.0061066	0.023186	0.95647	-0.064202	0.70172	0.75811	0.93218	-0.10132	0.25787	0.34055
		PC 40:2 (2)	842.667	7.55	[M+H]+	0.69482	-0.52529	0.012015	0.038418	0.82034	-0.2857	0.026452	0.059272	1.0514	0.072357	0.66617	0.74792
		PC 40:3	840.647	6.84	[M+H]+	0.92585	-0.11115	0.093344	0.17448	0.91456	-0.12885	0.16574	0.27661	0.86117	-0.21563	0.0030582	0.0079908
		PC 40:4	838.633	6.542	[M+H]+	0.74749	-0.41988	0.0018503	0.0088159	0.69893	-0.51678	0.011744	0.031932	0.70948	-0.49516	0.00048332	0.0015346
		PC 40:5 (1)	836.616	6.069	[M+H]+	0.91587	-0.12679	0.13816	0.22838	0.87169	-0.19811	0.0024809	0.0087492	0.69825	-0.51819	0.0074355	0.017889
		PC 40:5 (2)	836.615	6.317	[M+H]+	1.0878	0.12146	0.72662	0.78825	0.86986	-0.20114	0.19551	0.30923	0.56496	-0.82377	0.00072581	0.0022046
		PC 40:6	834.599	5.846	[M+H]+	0.93087	-0.10335	0.43202	0.554	0.79298	-0.33465	0.0015028	0.0057728	0.70368	-0.50701	0.0036939	0.0092761
		PC 40:7	832.585	5.23	[M+H]+	0.91713	-0.1248	0.14209	0.23023	0.79025	-0.33962	0.0011868	0.0051961	0.87891	-0.18621	0.19395	0.26627
		PC 40:8	830.572	4.744	[M+H]+	0.9653	-0.050957	0.60933	0.71186	0.71711	-0.47972	0.00034911	0.0022347	0.62842	-0.67021	4.8786e-05	0.00021554
		PC 40:9	828.555	4.355	[M+H]+	1.0266	0.037838	0.62502	0.71981	0.87792	-0.18784	0.074167	0.14359	0.79271	-0.33514	0.055192	0.097895
		PC 42:1	872.71	8.684	[M+H]+	0.72401	-0.46593	0.027843	0.071218	1.1258	0.17093	0.30268	0.40694	1.3075	0.38682	0.69599	0.76383
		PC 42:2 (1)	870.696	8.022	[M+H]+	0.61986	-0.68998	0.0066877	0.025002	0.76063	-0.39473	0.0019395	0.0073338	0.90172	-0.14925	0.47879	0.57884
		PC 42:2 (2)	870.696	8.205	[M+H]+	0.66555	-0.58739	0.012674	0.039999	0.92936	-0.10569	0.33595	0.44184	0.99584	-0.0060119	0.82662	0.88101
		PC 42:4 (1)	866.664	6.92	[M+H]+	0.75399	-0.40738	0.00058385	0.003941	0.76104	-0.39396	0.0026443	0.0090129	0.62797	-0.67123	3.4049e-08	5.9099e-07
		PC 42:4 (2)	866.665	7.08	[M+H]+	0.55454	-0.85064	6.05e-05	0.00066875	0.60429	-0.72669	8.31e-05	0.00069368	0.58648	-0.76984	4.0386e-08	6.5425e-07
		PC 42:5	864.648	6.736	[M+H]+	0.74919	-0.41659	0.0031609	0.013716	0.8115	-0.30133	0.02588	0.059062	0.63806	-0.64823	3.925e-05	0.00018342
		PC 42:6	862.631	6.286	[M+H]+	0.89145	-0.16577	0.070597	0.14917	0.88582	-0.17492	0.25607	0.3809	0.75651	-0.40258	0.11715	0.17149
		PC 42:7 (1)	860.617	5.651	[M+H]+	0.81571	-0.29387	0.053076	0.12054	0.86643	-0.20685	0.11977	0.2147	0.81312	-0.29847	0.19909	0.27179
		PC 42:7 (2)	860.617	5.861	[M+H]+	0.81133	-0.30163	0.020913	0.059786	0.79454	-0.3318	4.76e-05	0.00046045	0.68624	-0.54322	8.4829e-05	0.00036164
		PC 42:8	858.603	5.123	[M+H]+	0.92651	-0.11012	0.38302	0.49508	0.82106	-0.28444	0.014184	0.036068	0.83821	-0.25462	0.11439	0.17054
		PC 42:9	856.584	4.887	[M+H]+	0.78397	-0.35113	0.081723	0.16259	0.87604	-0.19093	0.48913	0.59184	0.64547	-0.63157	0.00032831	0.0011237
		PC 42:10	854.572	4.616	[M+H]+	0.87902	-0.18603	0.12189	0.21262	0.80767	-0.30816	0.016088	0.039727	0.64608	-0.63022	0.0012666	0.0036209
		PC 42:11	852.556	4.253	[M+H]+	1.2171	0.28349	0.025602	0.066895	1.0798	0.11074	0.29064	0.39737	1.0577	0.080891	0.68272	0.75754
		PC 44:1	900.744	9.264	[M+H]+	0.7294	-0.45521	0.030888	0.078185	1.1617	0.21623	0.95373	0.9657	1.4415	0.52754	0.54922	0.64786
		PC 44:6	890.663	6.803	[M+H]+	0.83163	-0.26599	0.02173	0.061389	0.62573	-0.6764	0.00062908	0.0031716	0.37683	-1.408	1.4409e-07	1.9452e-06
		PC 44:7	888.647	6.538	[M+H]+	0.86993	-0.20103	0.054611	0.12287	0.88094	-0.18288	0.11816	0.21339	0.68662	-0.54242	2.3324e-08	4.42e-07
		PC 44:8	886.634	5.791	[M+H]+	0.68522	-0.54536	0.0087432	0.029924	0.61723	-0.69612	0.0051094	0.015652	0.34956	-1.5164	1.5686e-06	1.3144e-05
		PC 44:10	882.6	5.074	[M+H]+	0.88633	-0.17409	0.13524	0.22677	0.7043	-0.50573	0.013534	0.035217	0.59554	-0.74774	0.014928	0.032388
		PE 30:0 (PE 14:0/16:0)	664.491	5.421	[M+H]+	0.75765	-0.4004	0.14658	0.23293	Removed because of >50% missing values				0.42773	-1.2252	0.022695	0.047136
		PE 30:1 (PE 14:0/16:1)	662.477	4.821	[M+H]+	1.126	0.17122	0.51505	0.62267	1.3255	0.40658	0.28767	0.39737	0.73505	-0.44408	0.065379	0.11059
		PE 30:2	660.46	4.307	[M+H]+	0.76057	-0.39484	0.19558	0.29519	0.63959	-0.64477	0.011271	0.031353	0.65577	-0.60873	0.032198	0.063099
		PE 32:0 (PE 16:0/16:0)	692.524	6.136	[M+H]+	0.69137	-0.53247	0.0048903	0.019167	0.49354	-1.0188	0.0003907	0.0024243	0.49831	-1.0049	0.0030571	0.0079908
		PE 32:1 (PE 16:0/16:1)	690.507	5.522	[M+H]+	1.1477	0.19877	0.15843	0.24838	1.0976	0.13436	0.53455	0.62796	1.0524	0.073672	0.7061	0.76943
		PE 32:2 (PE 16:1/16:1)	688.493	4.91	[M+H]+	1.1992	0.26204	0.17018	0.26316	1.143	0.19278	0.6031	0.6757	1.019	0.027117	0.90594	0.94889
		PE 32:3	686.475	4.44	[M+H]+	0.87185	-0.19784	0.31321	0.4114	0.85582	-0.22462	0.31727	0.41956	0.71765	-0.47865	0.0040921	0.010147
		PE 34:0 (PE 16:0/18:0)	720.555	6.847	[M+H]+	0.88943	-0.16905	0.17111	0.26316	0.38838	-1.3645	0.00018523	0.0013184	0.49319	-1.0198	0.00010142	0.000404
		PE 34:1 (PE 16:0/18:1)	718.538	6.215	[M+H]+	0.90894	-0.13774	0.11802	0.20781	0.65421	-0.61218	0.0013421	0.0053244	1.0869	0.12021	0.48376	0.58194
		PE 34:2 (PE 16:0/18:2)	716.522	5.653	[M+H]+	1.0392	0.055425	0.66778	0.74779	0.86256	-0.21331	0.14972	0.25881	1.0616	0.086292	0.59347	0.69334
		PE 34:3 (PE 16:0/18:3)	714.508	5.049	[M+H]+	1.0379	0.053618	0.70628	0.78012	0.89619	-0.15813	0.54057	0.63197	0.9743	-0.037563	0.62869	0.72062
		PE 34:4 (1)	712.491	4.861	[M+H]+	1.0651	0.091003	0.79693	0.82961	0.89002	-0.16809	0.49789	0.59354	0.85608	-0.22419	0.12946	0.18725
		PE 34:4 (PE 16:1/18:3)	712.492	4.603	[M+H]+	1.0466	0.065707	0.78125	0.82183	0.84905	-0.23609	0.12683	0.22569	1.0877	0.12129	0.68971	0.76182
		PE 34:5	710.476	4.351	[M+H]+	1.5025	0.58739	0.014878	0.045764	1.2802	0.35642	0.77831	0.81326	1.1453	0.19575	0.16874	0.23431
		PE 36:0	748.587	7.54	[M+H]+	0.99025	-0.014132	0.71615	0.7839	0.37337	-1.4213	0.00011602	0.00090574	0.85117	-0.23248	0.096012	0.15249
		PE 36:1 (PE 18:0/18:1)	746.57	6.914	[M+H]+	0.79915	-0.32345	0.0006515	0.0040593	0.5858	-0.77152	4.55e-08	1e-06	1.0656	0.091702	0.63241	0.72148
		PE 36:2 (PE 18:0/18:2)	744.553	6.367	[M+H]+	0.96518	-0.051124	0.71525	0.7839	0.77308	-0.3713	0.031559	0.06819	0.71479	-0.4844	0.0025473	0.0070341
		PE 36:3 (PE 18:1/18:2)	742.538	5.717	[M+H]+	0.90463	-0.1446	0.28068	0.38535	0.70977	-0.49458	0.01028	0.028928	0.99229	-0.011169	0.95511	0.98414
		PE 36:4 (PE 16:0/20:4)	740.522	5.55	[M+H]+	1.0339	0.048045	0.86912	0.89113	0.7977	-0.32608	0.0042014	0.013378	1.2002	0.26328	0.11913	0.17335
		PE 36:4 (PE 18:2/18:2)	740.522	5.186	[M+H]+	0.87724	-0.18895	0.13625	0.22677	0.80336	-0.31588	0.089257	0.16616	0.89609	-0.15828	0.38809	0.48611
		PE 36:5 (PE 16:0/20:5)	738.51	5.083	[M+H]+	1.49	0.57531	0.0015879	0.0080388	1.2495	0.32132	0.19075	0.30509	1.8265	0.86905	9.9729e-05	0.0004039
		PE 36:5 (PE 16:1/20:4)	738.51	4.944	[M+H]+	1.0079	0.01138	0.97279	0.97279	0.95044	-0.073338	0.45191	0.55233	0.77209	-0.37317	0.0086323	0.020366
		PE 36:5 (PE 18:2/18:3)	738.506	4.734	[M+H]+	0.96553	-0.050608	0.81715	0.84496	0.74852	-0.41789	0.016601	0.040476	0.91562	-0.12718	0.99877	0.99877
		PE 36:6 (1)	736.491	4.524	[M+H]+	1.542	0.62476	0.0034235	0.014334	1.5358	0.61896	0.15231	0.25957	1.228	0.29627	0.09678	0.15271
		PE 36:6 (PE 14:0/22:6)	736.491	4.693	[M+H]+	1.2075	0.27198	0.26217	0.37475	0.9259	-0.11107	0.4151	0.52594	1.009	0.012934	0.96389	0.98414
		PE 36:7 (PE 14:1/22:6)	734.477	4.209	[M+H]+	1.0844	0.11689	0.64844	0.73632	3.6815	1.8803	0.03421	0.072622	0.84083	-0.25011	0.080694	0.13072
		PE 38:1 (PE 18:0/20:1)	774.602	7.563	[M+H]+	0.67587	-0.56519	0.00017253	0.0015672	0.73285	-0.4484	0.027128	0.06023	0.6869	-0.54183	2.2289e-05	0.00011054
		PE 38:2 (PE 18:1/20:1)	772.587	6.925	[M+H]+	0.7206	-0.47274	0.00032815	0.0024919	0.69135	-0.5325	0.00010603	0.0008553	0.76763	-0.38151	0.00043211	0.0014384
		PE 38:3 (PE 18:0/20:3)	770.569	6.546	[M+H]+	0.92083	-0.119	0.20621	0.30555	0.88808	-0.17124	0.13244	0.23395	0.54849	-0.86647	4.1251e-06	2.9483e-05
		PE 38:4 (PE 18:0/20:4)	768.554	6.248	[M+H]+	1.0087	0.012466	0.92553	0.9371	0.8128	-0.29903	0.00058373	0.0031392	0.92513	-0.11227	0.52163	0.62135
		PE 38:4 (PE 18:1/20:3)	768.554	5.904	[M+H]+	0.97189	-0.041134	0.65538	0.74073	0.85833	-0.22039	0.069413	0.13657	0.79195	-0.33651	0.062282	0.1071
		PE 38:5 (PE 16:0/22:5)	766.538	5.796	[M+H]+	1.3398	0.42197	0.021979	0.061389	0.96939	-0.044857	0.4517	0.55233	1.2546	0.32723	0.036294	0.069445
		PE 38:5 (PE 18:1/20:4)	766.537	5.603	[M+H]+	0.92079	-0.11906	0.27948	0.38535	0.71	-0.49411	7.86e-05	0.00067964	0.9306	-0.10376	0.40548	0.50271
		PE 38:6 (PE 16:0/22:6)	764.523	5.352	[M+H]+	0.92752	-0.10855	0.30988	0.4114	0.82908	-0.27042	0.033607	0.071972	1.1651	0.22042	0.085001	0.13679
		PE 38:6 (PE 18:1/20:5)	764.524	5.144	[M+H]+	0.97653	-0.03427	0.68151	0.75966	0.83261	-0.26429	0.012577	0.033084	0.87796	-0.18777	0.20962	0.28457
		PE 38:7 (1)	762.507	4.651	[M+H]+	1.3084	0.38778	0.017102	0.050679	1.0907	0.12527	0.55664	0.64763	1.1736	0.23095	0.11632	0.17131
		PE 38:7 (PE 16:1/22:6)	762.507	4.775	[M+H]+	1.0404	0.057131	0.90021	0.91912	0.77219	-0.37297	0.087159	0.16478	0.9061	-0.14226	0.27222	0.35756
		PE 38:8	760.494	4.416	[M+H]+	0.96596	-0.049968	0.58106	0.68856	0.86106	-0.21581	0.28951	0.39737	0.82575	-0.27622	0.032934	0.063516
		PE 40:4 (PE 18:0/22:4)	796.586	6.738	[M+H]+	0.43603	-1.1975	2.38e-08	6.44e-07	0.55859	-0.84014	6.41e-06	7.75e-05	0.45633	-1.1318	1.4519e-08	3.2074e-07
		PE 40:5 (PE 18:0/22:5)	794.569	6.512	[M+H]+	0.87006	-0.20081	0.092093	0.17348	0.75529	-0.4049	0.0046869	0.014541	0.51322	-0.96236	4.7769e-06	3.3165e-05
		PE 40:6 (PE 18:0/22:6)	792.554	6.055	[M+H]+	1.0529	0.074417	0.61816	0.7153	0.92533	-0.11196	0.26836	0.38946	0.8457	-0.24178	0.06849	0.11322
		PE 40:7 (PE 18:1/22:6)	790.538	5.425	[M+H]+	0.97383	-0.038254	0.52247	0.62852	0.74172	-0.43105	0.0041524	0.013378	0.90833	-0.13871	0.40424	0.50271
		PE 40:8 (PE 18:2/22:6)	788.522	4.908	[M+H]+	1.1326	0.17968	0.084201	0.16428	0.83655	-0.25748	0.019574	0.04644	0.75648	-0.40262	0.0037028	0.0092761
		PE 40:9	786.505	4.486	[M+H]+	1.1941	0.25594	0.13576	0.22677	0.92586	-0.11113	0.25813	0.3809	0.92748	-0.10861	0.64788	0.73568
		PE 42:7 (PE 20:1/22:6)	818.568	6.071	[M+H]+	0.84566	-0.24185	0.26946	0.38068	0.71985	-0.47423	0.0024946	0.0087492	0.71321	-0.48761	1.5455e-05	8.3457e-05
		PE 42:10	812.521	4.769	[M+H]+	1.1409	0.19023	0.078761	0.16219	0.93856	-0.091476	0.42964	0.53379	0.94121	-0.087407	0.62372	0.71831
		PE 42:11	810.509	4.387	[M+H]+	1.7152	0.77838	0.00051338	0.0035643	0.87339	-0.1953	0.19163	0.30509	1.1617	0.21623	0.23932	0.3213
		PE 44:10	840.554	5.247	[M+H]+	1.3118	0.39153	0.082299	0.16259	0.60735	-0.71941	0.0095615	0.027546	0.73783	-0.43864	0.51864	0.62084
		PE 44:11	838.54	4.817	[M+H]+	1.4961	0.58121	0.00064692	0.0040593	1.0207	0.02957	0.77965	0.81326	1.154	0.20664	0.3604	0.45614
		LPC O-16:0	482.361	1.864	[M+H]+	0.81189	-0.30064	0.018145	0.053123	0.98187	-0.026401	0.60183	0.6757	1.0253	0.036067	0.79038	0.85361
		LPC O-18:0	510.393	2.838	[M+H]+	1.014	0.019992	0.9574	0.96136	0.93347	-0.09932	0.19055	0.30509	1.0929	0.12816	0.11346	0.17024
		LPC O-20:0	538.424	3.461	[M+H]+	0.92376	-0.11441	0.23565	0.34085	0.80525	-0.31248	0.02522	0.058127	0.85219	-0.23075	0.026967	0.055067
		LPC O-22:0	566.455	4.054	[M+H]+	0.84483	-0.24327	0.00011219	0.001136	0.80424	-0.3143	0.0012024	0.0051961	0.74618	-0.4224	0.00010374	0.00040661
		PC O-30:0	692.559	5.642	[M+H]+	0.87954	-0.18517	0.045826	0.10917	0.92763	-0.10838	0.21527	0.33329	0.79861	-0.32443	0.00016914	0.00062276
		PC O-32:0	720.592	6.364	[M+H]+	0.80686	-0.30961	0.0058522	0.022573	0.82811	-0.2721	0.00040756	0.0024658	0.87081	-0.19957	0.0089559	0.020926
		PC O-32:1	718.574	5.726	[M+H]+	0.87467	-0.19319	0.13593	0.22677	1.0748	0.10407	0.24018	0.36102	0.82731	-0.2735	0.15996	0.22339
		PC O-32:2	716.56	5.159	[M+H]+	1.0166	0.023743	0.91845	0.93382	0.96982	-0.044204	0.96917	0.97725	0.97297	-0.03954	0.96954	0.98577
		PC O-34:0	748.62	7.074	[M+H]+	0.89006	-0.16802	0.12416	0.21398	0.76737	-0.38201	0.0036492	0.012265	1.0892	0.12326	0.31017	0.39878
		PC O-34:1	746.604	6.407	[M+H]+	0.70752	-0.49916	0.00014786	0.0014372	0.85636	-0.2237	0.00017994	0.0013184	0.70578	-0.5027	1.9746e-05	0.00010209
		PC O-34:2	744.591	5.869	[M+H]+	1.1291	0.17514	0.31023	0.4114	1.1555	0.20847	0.15167	0.25957	1.0872	0.12057	0.30498	0.3942
		PC O-36:0	776.655	7.747	[M+H]+	0.95714	-0.063197	0.58655	0.68856	0.59959	-0.73795	0.00060396	0.0031716	1.0789	0.10952	0.37709	0.47478
		PC O-36:1	774.636	7.132	[M+H]+	1.2153	0.28126	0.057043	0.12601	1.5117	0.59619	0.0012701	0.0052993	1.7619	0.81712	2.1444e-06	1.737e-05
		PC O-36:2	772.622	6.583	[M+H]+	1.3401	0.42238	0.023433	0.06345	1.5054	0.59016	0.00043646	0.0025762	1.5773	0.65749	0.0015506	0.0043814
		PC O-36:3 (1)	770.604	5.91	[M+H]+	0.92637	-0.11035	0.25572	0.3677	1.0708	0.098628	0.3078	0.41153	0.77233	-0.37271	0.010604	0.023859
		PC O-36:3 (2)	770.612	6.055	[M+H]+	1.217	0.28336	0.047041	0.11098	1.4193	0.50521	0.0010437	0.0046775	0.85122	-0.23239	0.13516	0.1932
		PC O-36:4	768.59	5.764	[M+H]+	0.72433	-0.46528	0.0020853	0.0096551	0.76867	-0.37957	0.0012252	0.0052018	0.63721	-0.65017	6.7638e-06	4.2144e-05
		PC O-36:5 (1)	766.574	5.108	[M+H]+	0.78822	-0.34333	0.023737	0.06345	0.75095	-0.41322	0.037629	0.077544	0.66889	-0.58015	0.032199	0.063099
		PC O-36:5 (2)	766.572	5.288	[M+H]+	1.2267	0.29479	0.014452	0.045023	1.1047	0.14362	0.26879	0.38946	1.0277	0.03948	0.80423	0.86092
		PC O-38:4	796.623	6.47	[M+H]+	0.91095	-0.13456	0.29696	0.40314	0.88334	-0.17896	0.26128	0.38321	0.74896	-0.41704	0.0036478	0.0092761
		PC O-38:5	794.605	5.793	[M+H]+	0.67543	-0.56612	0.010018	0.033348	0.69354	-0.52796	0.00023739	0.0015958	0.52721	-0.92356	5.4936e-06	3.7082e-05
		PC O-40:3	826.669	7.249	[M+H]+	1.1559	0.20905	0.10384	0.19116	1.1074	0.14711	0.15561	0.26334	1.2186	0.28527	0.067877	0.11297
		PC O-40:4	824.655	6.824	[M+H]+	0.63513	-0.65488	0.00078852	0.0045621	0.72402	-0.4659	0.016725	0.040476	0.75655	-0.4025	0.013472	0.029493
		PC O-40:6 (1)	820.621	5.816	[M+H]+	0.85216	-0.2308	0.14284	0.23023	1.0305	0.043317	0.80733	0.83494	0.74565	-0.42343	0.0011859	0.0034306
		PC O-40:6 (2)	820.621	6.258	[M+H]+	0.89776	-0.1556	0.27968	0.38535	1.0664	0.092785	0.21693	0.33329	0.90196	-0.14887	0.19147	0.26436
		PC O-40:7	818.607	5.595	[M+H]+	0.66901	-0.5799	0.0010623	0.0057362	0.77139	-0.37448	0.00062673	0.0031716	0.51154	-0.96709	9.0863e-07	8.4922e-06
		PC O-40:8	816.59	5.072	[M+H]+	0.5126	-0.9641	0.00023181	0.0019424	0.57339	-0.80242	0.0023641	0.0085389	0.4903	-1.0283	8.9663e-05	0.00036929
