# Supplementary material for: Adipocyte lysoplasmalogenase TMEM86A regulates plasmalogen homeostasis and protein kinase A-dependent energy metabolism
Source: Nat Commun. 2022 Jul 14;13:4084. doi: 10.1038/s41467-022-31805-3 (PMC9283435; doi:10.1038/s41467-022-31805-3)
Supplement: Supplementary file 6 — Dataset 3 [file 41467_2022_31805_MOESM6_ESM.xlsx]

## Sheet: Supplementary Data 3
	Supplementary Data 3. Detailed information for untargeted phospholipid profiling of human subcutaneous adipose tissue. Related to Fig. 8
	Lipid species identified from untargeted phospholipid profiling of human subcutaneous adipose tissue along with experimental m/z, retention time, and statistical significance.
	Statistical analysis was performed using normalized intensity. p-values and FDR values were determined using one-way ANOVA and Tukey’s HSD post-hoc analysis.
			Human SC Adipose Tissue
			Lipid name	m/z	Retention time (min)	Adduct type	p-value	FDR
			LPC 12:0 (ISTD)	440.278	0.66	[M+H]+
Internal Standard	Internal Standard		LPE 17:1 (ISTD)	466.293	1.409	[M+H]+
Lysoplasmalogen	Lysoplasmalogen		PC 20:0 (ISTD)	566.383	2.163	[M+H]+
Plasmalogen	Plasmalogen		PE 20:0 (ISTD)	524.336	2.283	[M+H]+
			PC P-36:1(d9) (ISTD)	781.677	7.006	[M+H]+
			PE P-36:1(d9) (ISTD)	739.632	7.248	[M+H]+
			LPC P-16:0	480.346	1.811	[M+H]+	0.072976	0.20279
			LPC P-18:0	508.377	2.786	[M+H]+	0.20187	0.39699
			LPC P-18:1	506.361	1.988	[M+H]+	0.017595	0.080484
			LPC P-20:0	536.41	3.415	[M+H]+	0.064769	0.1905
			LPE P-16:0	438.298	1.888	[M+H]+	0.30797	0.46662
			LPE P-18:0	466.329	2.885	[M+H]+	0.0011663	0.021205
			LPE P-18:1	464.315	2.069	[M+H]+	0.94964	0.95923
			LPE P-20:1	492.346	2.991	[M+H]+	0.29578	0.46208
			PC P-30:0	690.543	5.55	[M+H]+	0.0038289	0.037069
			PC P-32:0	718.576	6.268	[M+H]+	0.026076	0.10588
			PC P-32:1	716.557	5.633	[M+H]+	0.018293	0.081291
			PC P-32:2	714.546	5.076	[M+H]+	0.012182	0.069739
			PC P-34:1	744.588	6.327	[M+H]+	0.25654	0.43367
			PC P-34:2	742.574	5.772	[M+H]+	0.6284	0.76511
			PC P-34:3 (1)	740.558	5.151	[M+H]+	0.04131	0.1377
			PC P-34:3 (2)	740.558	5.282	[M+H]+	0.61589	0.76349
			PC P-34:4	738.546	4.961	[M+H]+	0.020265	0.086233
			PC P-36:1	772.624	7.033	[M+H]+	0.016726	0.080484
			PC P-36:2	770.607	6.463	[M+H]+	0.47946	0.63927
			PC P-36:3	768.592	5.832	[M+H]+	0.34814	0.50824
			PC P-36:4	766.575	5.644	[M+H]+	0.018697	0.081291
			PC P-36:5 (1)	764.56	5.035	[M+H]+	0.0018156	0.028338
			PC P-36:5 (2)	764.561	5.194	[M+H]+	4.8446e-06	0.00048785
			PC P-36:6	762.545	4.618	[M+H]+	4.8785e-06	0.00048785
			PC P-38:4	794.604	6.346	[M+H]+	0.18245	0.36859
			PC P-38:6 (1)	790.577	5.245	[M+H]+	2.2812e-05	0.0015208
			PC P-38:6 (2)	790.576	5.443	[M+H]+	0.00013592	0.0067961
			PC P-38:7	788.557	4.75	[M+H]+	0.0010445	0.021082
			PC P-40:5	820.624	6.359	[M+H]+	0.21857	0.4091
			PC P-40:6	818.603	6.129	[M+H]+	0.0097489	0.069635
			PC P-40:7	816.593	5.506	[M+H]+	0.00026904	0.0089681
			PC P-40:8	814.578	4.99	[M+H]+	0.0004014	0.011469
			PE P-32:0 (PE P-16:0/16:0)	676.527	6.505	[M+H]+	0.81057	0.8576
			PE P-32:1 (PE P-16:0/16:1)	674.512	5.855	[M+H]+	0.69255	0.79148
			PE P-32:2 (PE P-14:0/18:2)	672.497	5.273	[M+H]+	0.76006	0.83984
			PE P-34:0 (PE P-18:0/16:0)	704.561	7.221	[M+H]+	0.63702	0.76749
			PE P-34:1 (PE P-16:0/18:1)	702.543	6.564	[M+H]+	0.77357	0.84543
			PE P-34:2 (PE P-16:0/18:2)	700.53	5.997	[M+H]+	0.45109	0.61373
			PE P-34:3 (PE P-16:0/18:3)	698.512	5.504	[M+H]+	0.01453	0.07265
			PE P-34:3 (PE P-16:1/18:2)	698.512	5.36	[M+H]+	0.59797	0.75216
			PE P-36:1 (PE P-18:0/18:1)	730.577	7.28	[M+H]+	0.12181	0.28327
			PE P-36:2 (PE P-18:0/18:2)	728.558	6.714	[M+H]+	0.043814	0.14365
			PE P-36:3 (PE P-16:0/20:3)	726.544	6.16	[M+H]+	0.30035	0.46208
			PE P-36:3 (PE P-18:1/18:2)	726.544	6.052	[M+H]+	0.21088	0.40339
			PE P-36:4 (PE P-16:0/20:4)	724.528	5.861	[M+H]+	0.42682	0.5976
			PE P-36:4 (PE P-18:1/18:3)	724.527	5.54	[M+H]+	0.045526	0.14686
			PE P-36:5 (PE P-16:0/20:5)	722.511	5.39	[M+H]+	0.014297	0.07265
			PE P-36:5 (PE P-16:1/20:4)	722.511	5.249	[M+H]+	0.016951	0.080484
			PE P-38:1 (PE P-20:0/18:1)	758.605	7.933	[M+H]+	0.88648	0.90921
			PE P-38:2 (PE P-18:0/20:2)	756.589	7.314	[M+H]+	0.72663	0.82105
			PE P-38:2 (PE P-20:0/18:2)	756.593	7.411	[M+H]+	0.017707	0.080484
			PE P-38:3 (PE P-18:0/20:3)	754.574	6.886	[M+H]+	0.12871	0.29588
			PE P-38:4 (PE P-16:0/22:4)	752.558	6.362	[M+H]+	0.34034	0.50421
			PE P-38:4 (PE P-18:0/20:4)	752.558	6.585	[M+H]+	0.83469	0.86947
			PE P-38:4 (PE P-18:1/20:3)	752.558	6.232	[M+H]+	0.012925	0.069863
			PE P-38:5 (PE P-16:0/22:5)	750.545	5.912	[M+H]+	0.17961	0.36684
			PE P-38:5 (PE P-18:0/20:5)	750.545	6.097	[M+H]+	0.69235	0.79148
			PE P-38:6 (PE P-16:0/22:6)	748.53	5.658	[M+H]+	0.16124	0.34306
			PE P-38:6 (PE P-18:1/20:5)	748.53	5.449	[M+H]+	0.0035119	0.036967
			PE P-38:7 (PE P-18:2/20:5)	746.514	4.931	[M+H]+	0.1097	0.27188
			PE P-40:4 (PE P-20:0/20:4)	780.589	7.28	[M+H]+	0.039485	0.13616
			PE P-40:5 (PE P-18:0/22:5)	778.576	6.594	[M+H]+	0.11705	0.27868
			PE P-40:6 (PE P-18:0/22:6)	776.561	6.366	[M+H]+	0.52792	0.68091
			PE P-40:6 (PE P-18:1/22:5)	776.556	5.968	[M+H]+	0.20149	0.39699
			PE P-40:7 (PE P-18:1/22:6)	774.543	5.713	[M+H]+	0.024535	0.10223
			PE P-40:8 (PE P-18:2/22:6)	772.529	5.219	[M+H]+	0.10249	0.25946
			PE P-42:5 (PE P-22:1/20:4)	806.609	7.283	[M+H]+	0.078498	0.21216
			LPC 16:0 (SN1)	496.339	1.568	[M+H]+	0.069205	0.19773
			LPC 16:0 (SN2)	496.342	1.421	[M+H]+	0.28514	0.45623
			LPC 18:0 (SN1)	524.373	2.455	[M+H]+	0.048982	0.1555
			LPC 18:0 (SN2)	546.353	2.251	[M+Na]+	0.23082	0.41131
			LPC 18:1 (SN1)	522.357	1.738	[M+H]+	0.084619	0.21697
			LPC 18:1 (SN2)	522.355	1.589	[M+H]+	0.069082	0.19773
			LPC 18:2 (SN1)	520.342	1.268	[M+H]+	0.34291	0.50428
			LPC 18:2 (SN2)	520.342	1.165	[M+H]+	0.67544	0.79148
			LPC 18:3	518.324	0.906	[M+H]+	0.011172	0.069739
			LPC 20:0 (SN1)	552.402	3.243	[M+H]+	0.028363	0.11123
			LPC 20:1 (SN1)	550.387	2.611	[M+H]+	0.11283	0.27188
			LPC 20:2 (SN1)	548.372	1.94	[M+H]+	0.23122	0.41131
			LPC 20:3	546.356	1.375	[M+H]+	0.88503	0.90921
			LPC 20:4 (SN1)	566.322	1.239	[M+Na]+	0.43245	0.59874
			LPC 20:4 (SN2)	544.342	1.146	[M+H]+	0.75524	0.83915
			LPC 20:5	542.324	0.9	[M+H]+	0.073003	0.20279
			LPC 22:0 (SN1)	580.434	3.778	[M+H]+	0.008971	0.066452
			LPC 22:5	570.357	1.254	[M+H]+	0.92054	0.93933
			LPC 22:6 (SN1)	568.341	1.175	[M+H]+	0.30007	0.46208
			LPC 22:6 (SN2)	568.341	1.098	[M+H]+	0.32354	0.4829
			LPC 24:0 (SN1)	608.464	4.396	[M+H]+	0.010654	0.069739
			LPC 28:0	664.526	4.948	[M+H]+	0.60481	0.75601
			LPE 16:0	454.293	1.615	[M+H]+	0.0071407	0.059506
			LPE 18:0	482.324	2.538	[M+H]+	0.0023845	0.031794
			LPE 18:1	480.309	1.647	[M+H]+	0.26714	0.44155
			LPE 18:2	478.293	1.199	[M+H]+	0.23237	0.41131
			LPE 20:4	502.295	1.206	[M+H]+	0.80497	0.8576
			LPE 22:5	528.31	1.285	[M+H]+	0.97217	0.97217
			PC 28:0	678.508	4.579	[M+H]+	0.81689	0.8576
			PC 28:1	676.493	4.081	[M+H]+	0.36317	0.52633
			PC 30:0	706.539	5.237	[M+H]+	0.94752	0.95923
			PC 30:1	704.521	4.665	[M+H]+	0.76912	0.84519
			PC 30:2	702.508	4.199	[M+H]+	0.64088	0.76752
			PC 32:0	734.569	5.931	[M+H]+	0.96443	0.96927
			PC 32:1	732.552	5.324	[M+H]+	0.50636	0.67067
			PC 32:2	730.54	4.793	[M+H]+	0.57708	0.73048
			PC 32:3	728.526	4.379	[M+H]+	0.041301	0.1377
			PC 34:0	762.6	6.643	[M+H]+	0.17975	0.36684
			PC 34:1	760.586	6.011	[M+H]+	0.51788	0.67697
			PC 34:2	758.571	5.467	[M+H]+	0.63122	0.76511
			PC 34:3 (1)	756.554	4.868	[M+H]+	0.20651	0.40098
			PC 34:3 (2)	756.554	5.004	[M+H]+	0.0010541	0.021082
			PC 34:4 (1)	754.539	4.471	[M+H]+	0.02647	0.10588
			PC 34:4 (2)	754.54	4.702	[M+H]+	0.74416	0.83613
			PC 34:5	752.524	4.308	[M+H]+	0.53111	0.68091
			PC 36:0	790.63	7.337	[M+H]+	0.011627	0.069739
			PC 36:1	788.615	6.715	[M+H]+	0.25365	0.43359
			PC 36:2	786.602	6.172	[M+H]+	0.42558	0.5976
			PC 36:3 (1)	784.587	5.528	[M+H]+	0.001842	0.028338
			PC 36:3 (2)	784.587	5.622	[M+H]+	0.71278	0.80998
			PC 36:4 (1)	782.569	5.018	[M+H]+	0.00018018	0.0072072
			PC 36:4 (2)	782.569	5.367	[M+H]+	0.84971	0.88052
			PC 36:5 (1)	780.553	4.588	[M+H]+	0.00070481	0.01762
			PC 36:5 (2)	780.553	4.927	[M+H]+	0.6891	0.79148
			PC 36:6	778.54	4.39	[M+H]+	0.61843	0.76349
			PC 38:1	816.648	7.369	[M+H]+	0.25803	0.43367
			PC 38:2	814.632	6.701	[M+H]+	0.77876	0.84648
			PC 38:3	812.618	6.342	[M+H]+	0.20246	0.39699
			PC 38:4	810.6	6.055	[M+H]+	0.52995	0.68091
			PC 38:5 (1)	808.584	5.397	[M+H]+	0.22091	0.4091
			PC 38:5 (2)	808.584	5.587	[M+H]+	0.43409	0.59874
			PC 38:6 (1)	806.571	4.906	[M+H]+	0.034249	0.12685
			PC 38:6 (2)	806.571	5.175	[M+H]+	0.054489	0.16512
			PC 38:7	804.554	4.49	[M+H]+	0.23746	0.41131
			PC 40:2	842.664	7.379	[M+H]+	0.63003	0.76511
			PC 40:4	838.63	6.553	[M+H]+	0.11199	0.27188
			PC 40:5	836.618	6.072	[M+H]+	0.26164	0.43607
			PC 40:6 (1)	834.602	5.427	[M+H]+	0.15553	0.33779
			PC 40:6 (2)	834.602	5.853	[M+H]+	0.082161	0.21341
			PC 40:7	832.587	5.228	[M+H]+	0.14541	0.32503
			PC 40:8	830.569	4.728	[M+H]+	0.11225	0.27188
			PC 40:9	828.557	4.396	[M+H]+	0.42728	0.5976
			PC 42:5	864.651	6.75	[M+H]+	0.29506	0.46208
			PC 42:7	860.619	5.864	[M+H]+	0.30305	0.46268
			PC 42:8	858.598	5.263	[M+H]+	0.68127	0.79148
			PC 42:10	854.569	4.621	[M+H]+	0.43722	0.59893
			PC 42:11	852.553	4.255	[M+H]+	0.47156	0.63296
			PC 44:11	880.586	4.656	[M+H]+	0.23652	0.41131
			PC 44:12	878.568	4.48	[M+H]+	0.27519	0.44386
			PE 32:0 (PE 16:0/16:0)	692.523	6.133	[M+H]+	0.6793	0.79148
			PE 32:1 (PE 16:0/16:1)	690.509	5.503	[M+H]+	0.29956	0.46208
			PE 34:0	720.553	6.853	[M+H]+	0.78945	0.84887
			PE 34:1	740.52	6.216	[M+Na]+	0.23268	0.41131
			PE 34:2 (PE 16:0/18:2)	716.525	5.652	[M+H]+	0.17632	0.36684
			PE 34:3 (PE 16:0/18:3)	714.505	5.192	[M+H]+	0.0030676	0.034084
			PE 36:1 (PE 18:0/18:1)	746.568	6.924	[M+H]+	0.23856	0.41131
			PE 36:4 (PE 16:0/20:4)	740.525	5.544	[M+H]+	0.27255	0.44316
			PE 36:5	738.508	5.086	[M+H]+	0.57286	0.72976
			PE 38:1	774.599	7.601	[M+H]+	0.81216	0.8576
			PE 38:4 (PE 18:0/20:4)	768.552	6.241	[M+H]+	0.14626	0.32503
			PE 38:6 (PE 16:0/22:6)	764.522	5.35	[M+H]+	0.51719	0.67697
			PE 40:6 (PE 18:0/22:6)	792.553	6.046	[M+H]+	0.22372	0.41049
			PE 42:10	812.522	4.772	[M+H]+	0.032371	0.12216
			LPC O-16:0	482.36	1.865	[M+H]+	0.32174	0.4829
			LPC O-18:0	510.394	2.855	[M+H]+	0.15707	0.33779
			LPC O-18:1	508.377	2.046	[M+H]+	0.46966	0.63296
			LPC O-20:0	538.425	3.47	[M+H]+	0.029327	0.11279
			LPC O-20:1	536.408	2.959	[M+H]+	0.17479	0.36684
			LPC O-22:1	564.438	3.503	[M+H]+	0.064551	0.1905
			LPC O-24:0	594.485	4.737	[M+H]+	0.080755	0.21251
			LPC O-24:1	592.472	4.067	[M+H]+	0.050411	0.15747
			LPC O-24:2	590.457	3.615	[M+H]+	0.036031	0.13102
			PC O-30:0	692.558	5.644	[M+H]+	0.0049829	0.045299
			PC O-30:1	690.542	5.259	[M+H]+	0.0020011	0.028588
			PC O-32:0	720.59	6.37	[M+H]+	0.037277	0.13313
			PC O-32:1	718.576	5.732	[M+H]+	0.13754	0.3126
			PC O-32:2	716.557	5.168	[M+H]+	0.81901	0.8576
			PC O-32:3	714.546	4.82	[M+H]+	0.038423	0.13482
			PC O-34:0	748.623	7.083	[M+H]+	0.011837	0.069739
			PC O-34:1	746.607	6.421	[M+H]+	0.68298	0.79148
			PC O-34:2	744.589	5.874	[M+H]+	0.78426	0.84785
			PC O-34:3	742.574	5.488	[M+H]+	0.12111	0.28327
			PC O-34:5	738.545	4.714	[M+H]+	0.051178	0.15747
			PC O-34:6	736.527	4.311	[M+H]+	0.012553	0.069739
			PC O-36:0	776.654	7.771	[M+H]+	0.014213	0.07265
			PC O-36:1	774.635	7.14	[M+H]+	0.15223	0.33457
			PC O-36:2	772.62	6.585	[M+H]+	0.74853	0.83635
			PC O-36:3	770.607	5.923	[M+H]+	0.39792	0.57254
			PC O-36:5	766.575	5.299	[M+H]+	0.21906	0.4091
			PC O-38:4	796.62	6.473	[M+H]+	0.65366	0.77817
			PC O-38:5	794.604	5.796	[M+H]+	0.21178	0.40339
			PC O-40:3	826.671	7.272	[M+H]+	0.080042	0.21251
			PC O-40:5	822.639	6.475	[M+H]+	0.012385	0.069739
			PC O-40:6 (1)	820.623	5.855	[M+H]+	0.27238	0.44316
			PC O-40:6 (2)	820.625	6.249	[M+H]+	0.41439	0.59199
			PC O-40:7	818.605	5.605	[M+H]+	0.0087762	0.066452
			PC O-42:3	854.7	7.916	[M+H]+	0.0086568	0.066452
			PC O-42:5	850.668	7.146	[M+H]+	0.0055016	0.04784
			PC O-42:6	848.653	6.566	[M+H]+	0.010179	0.069739
			PC O-42:7	846.641	6.253	[M+H]+	0.075173	0.20595
			PC O-44:5	878.698	7.811	[M+H]+	0.0038923	0.037069
			PC O-44:6	876.688	7.239	[M+H]+	0.0028441	0.033968
			PC O-46:7	902.699	7.601	[M+H]+	0.0028873	0.033968
