# Supplementary material for: Adipocyte lysoplasmalogenase TMEM86A regulates plasmalogen homeostasis and protein kinase A-dependent energy metabolism
Source: Nat Commun. 2022 Jul 14;13:4084. doi: 10.1038/s41467-022-31805-3 (PMC9283435; doi:10.1038/s41467-022-31805-3)
Supplement: Supplementary file 8 — Source Data [file 41467_2022_31805_MOESM8_ESM.xlsx]

## Sheet: Figure 1b-d
	Relative mRNA expression of Tmem86a and Tmem86b in BAT of WT mice fed a normal chow diet (NCD) and high-fat diet (HFD)
	BAT
	Tmem86a		Tmem86b
	NCD	HFD	NCD	HFD
	0.87025	0.864831	0.633953	0.383722
	0.867137	0.805845	0.266291	0.732236
	0.869701	0.435247	1.23336	0.815097
	0.690059	0.769671	1.99688	1.09437
	0.674902	0.841552	0.869511	0.822215
	0.60774	0.484113	0.863014	1.67347
	Relative mRNA expression of Tmem86a and Tmem86b in iWAT of WT mice fed a normal chow diet (NCD) and high-fat diet (HFD)
	iWAT
	Tmem86a		Tmem86b
	NCD	HFD	NCD	HFD
	6.14084	23.1759	1.27233	0.647871
	0.807368	16.1869	1.32239	0.518343
	4.80454	21.5609	2.03298	0.350863
	2.08534	18.7651	0.898392	0.550104
	5.98843	16.4049	0.47123	0.430547
	7.17202	11.156	0.425786	0.536222
	Relative mRNA expression of Tmem86a and Tmem86b in gWAT of WT mice fed a normal chow diet (NCD) and high-fat diet (HFD)
	gWAT
	Tmem86a		Tmem86b
	NCD	HFD	NCD	HFD
	6.65086	34.9684	0.245872	0.180035
	6.5481	23.1433	0.323407	0.079055
	6.19862	41.9627	0.339664	0.179192
	6.73683	27.7572	0.144923	0.097674
	7.24523	27.1388	0.132174	0.215139
	9.41248	28.5402	0.805302	0.234092

## Sheet: Figure 1e-g
	Relative protein expression of TMEM86A in BAT of WT mice fed a NCD or HFD
	BAT
	TMEM86A
	NCD	HFD
	1.11483	0.992211
	0.885171	0.849494
	1.06552	0.943405
	0.934479	0.894977
	0.913649	0.974265
	1.08635	0.842843
	Relative protein expression of TMEM86A in iWAT of WT mice fed a NCD or HFD
	iWAT
	TMEM86A
	NCD	HFD
	0.844902	2.37412
	1.1551	2.76003
	0.937044	2.41691
	1.06296	2.62644
	1.00184	2.41341
	0.998158	2.69737
	Relative protein expression of TMEM86A in gWAT of WT mice fed a NCD or HFD
	gWAT
	TMEM86A
	NCD	HFD
	0.674692	3.80435
	1.32531	3.60198
	1.06545	2.68836
	0.934551	2.54653
	0.906698	3.18407
	1.0933	2.98643
										*Membranes were cut at 20kDa

## Sheet: Figure 1h
	Relative gene expression of TMEM86A in human adipose tissue of non-obese (NO), insulin-sensitive obese (OIS) and insulin-resistant obese (OIR) patients from publicly available transcriptomic data (Gene Expression Ominibus GEO) respository, accession number GSE94753)
	GSE94753
	TMEM86A
	NO	OIS	OIR
	97.36	107.66	91.37
	67.08	114.18	96.61
	71.89	89.55	102.63
	91.95	100.91	94.76
	94.31	112.36	121.63
	76.37	108.14	72.81
	65.9	79.7	114.38
	73.87	92.03	97.57
	80.88	64.32	83.3
		81.71	130.33
		83.79	67.52
		80.57	98.45
		56.87	100.93
		75.33	111.66
		72.81	110.09
		95.55	73.44
		95.78	84.72
		86.53	57.75
		82.43
		91.81
		89.78

## Sheet: Figure 1i-j
	Relative mRNA expression of Tmem86a in adipocytes, F4/80+SVF, PDGFRα+SVF, F4/80-PDGFRα+SVF of iWAT
	iWAT
	Tmem86a
	Adipocyte	F4/80+SVF	PDGFRα+SVF	F4/80-PDGFRα- SVF
	0.771654	0.153553	0.225018	0.28666
	1.02373	0.048725	0.109739	0.209467
	1.20462	0.079227	0.074911	0.272182
	Relative mRNA expression of Tmem86a in adipocytes, F4/80+SVF, PDGFRα+SVF, F4/80-PDGFRα+SVF of gWAT
	gWAT
	Tmem86a
	Adipocyte	F4/80+SVF	PDGFRα+SVF	F4/80-PDGFRα- SVF
	0.937454	0.178074	0.201676	0.341038
	1.00171	0.35831	0.087428	0.276563
	1.06084	0.1917	0.085286	0.332692

## Sheet: Figure 2a
	Relative protein expression levels of TMEM86A overexpressing C3H10T1/2 adipocytes or controls
	C3H10T1/2
	TMEM86A-GFP
	Mock	OE
	0.000725	0.862205
	0.001951	1.09824
	0.002903	1.03955
	0.000725	0.860205
	0.000512	1.07024
	0.000327	1.06955

## Sheet: Figure 2e-g
	Normalized intensity of lysoplasmalogen in C3H10T1/2 adipocytes overexpressing TMEM86A (OE) or controls (mock) (median normalization)
		Mock			OE
	LPC P-18:0	0.095204	0.092025	0.090687	0.060197	0.06649	0.057055
	LPC P-18:1	0.078562	0.070499	0.081043	0.02153	0.020782	0.01683
	LPC P-20:0	0.078444	0.076101	0.076914	0.072873	0.081688	0.063059
	LPC P-22:0	0.031238	0.033198	0.029786	0.015693	0.01678	0.014723
	LPE P-16:0	2.49551	2.27342	2.53005	0.754859	0.742929	0.539326
	LPE P-18:0	0.570955	0.493851	0.544829	0.111234	0.106914	0.092347
	LPE P-18:1	0.526763	0.4907	0.535008	0.12951	0.121696	0.096973
	LPE P-20:0	0.08352	0.080146	0.082042	0.047291	0.048236	0.043784
	Normalized intensity of plasmalogen (PC P-/PE P-) in C3H10T1/2 adipocytes overexpressing TMEM86A (OE) or controls (mock) (median normalization)
		Mock			OE
	PC P-34:1	8.59153	8.6234	8.06421	1.91529	4.59295	4.2659
	PC P-36:5	3.57103	3.87896	3.50914	0.559331	0.554444	0.568291
	PC P-38:5	2.5307	2.65756	2.37142	0.858359	0.649294	1.12451
	PE P-32:1	17.1709	17.278	17.3239	5.39807	6.7108	5.14972
	PE P-36:4	36.7006	40.3254	37.8404	12.9484	13.9044	12.5713
	PE P-38:5	16.719	19.804	19.2182	12.0884	14.2623	13.2523
	LPE P-18:0 consumption levels of C3H10T1/2 cells overexpressing TMEM86A and mock controls
	Time (hrs)	Mock			Mock + LPE P-18:0			OE			OE + LPE P-18:0
	0 h	0	0	0	0	0	0	0	0	0	0	0	0
	12 h	174.983	-2130.23	-1342.51	6165.39	9617.09	10019.6	1235.9	1270.32	-980.54	14084.5	4854.32	18944.9
	24 h	-3028.65	-1293.08	-394.321	12051	21017.8	15975.4	2995.62	1546.45	1058.92	38413.9	16463.8	28445.9
	32 h	-1466.31	-2349.83	1169.01	15317.5	22651.8	13883	3982.6	2241.1	416.612	36624.2	26227.5	29190.6

## Sheet: Figure 2k
	LPE P-18:0 consumption levels of HEK293T cells overexpressing WT and mutant TMEM86A
	Time (hrs)	WT OE + LPE P-18:0			D82A OE + LPE P-18:0			D190A OE + LPE P-18:0
	0	0	0	0	0	0	0	0	0	0
	2	29356.3	28549	44945.2	18544.9	17846.6	13973.4	14575.5	20017.6	7136.21
	4	56391.1	57088.9	73111.6	32235.2	28811.1	37884.4	35916.5	36367.5	31451.6
	6	74441.7	71646.5	88225.4	52289.5	39978.7	47989.1	56088.4	54803.9	56469.3
	8	82863.6	81521.4	92879.7	59703.9	53721.2	63169.9	71389	73909.8	73104
	12	90382.6	83545.4	92160.5	62535.3	58007.2	67120.6	86801.7	82221.1	75406

## Sheet: Figure 2j
	Relative protein expression levels of TMEM86A

## Sheet: Figure 3b-e
	Relative protein expression of TMEM86A in BAT, iWAT and gWAT of WT and TMEM86A AKO mice
	TMEM86A
	BAT		iWAT		gWAT
	WT	AKO	WT	AKO	WT	AKO
	1.08593	0.0228505	0.932308	0.0167668	0.929401	0.0107301
	0.914073	0.0344139	1.06769	0.0167349	1.0706	0.0128401
	0.948294	0.0187935	0.807202	0.083074	0.871784	0.0078062
	1.05171	0.0265175	1.1928	0.0107521	1.12822	0.0100111
	0.97427	0.0267466	1.10264	0.0100718	0.784656	0.071413
	1.02573	0.0247755	0.897364	0.0116048	1.21534	0.0075599

## Sheet: Figure 3k-p
	Normalized intensity of lysoplasmalogen (LPC P-) in BAT of WT and TMEM86A AKO mice (median normalization)
		WT											AKO
	LPC P-16:0	0.842058	1.14338	1.18122	1.17399	0.983996	0.747674	1.02771	0.929958	1.38165	1.77608	1.47883	2.61139	3.97934	0.152283	5.55082	3.22795	1.74423	3.6412	3.2578	0.979153	4.87432	3.26883	1.72683
	LPC P-18:0	0.074761	0.089022	0.095974	0.084349	0.073404	0.06479	0.063543	0.082256	0.117995	0.123121	0.169027	0.224028	0.307646	0.244334	0.441658	0.370844	0.242443	0.273142	0.313224	0.436201	0.454074	0.324433	0.211699
	LPC P-18:1	0.053708	0.069843	0.063419	0.076574	0.056776	0.053873	0.05768	0.061192	0.083441	0.085432	0.098233	0.126419	0.175629	0.148635	0.278304	0.17781	0.11699	0.169539	0.189949	0.246205	0.200362	0.201886	0.086118
	LPC P-20:0	0.017957	0.022299	0.022898	0.023147	0.021276	0.017486	0.017493	0.0225	0.025163	0.031347	0.035168	0.044825	0.042853	0.042388	0.062251	0.043782	0.030364	0.041538	0.036705	0.05657	0.059139	0.04131	0.03892
	Normalized intensity of lysoplasmalogen (LPE P-) in BAT of WT and TMEM86A AKO mice (median normalization)
		WT											AKO
	LPE P-16:0	1.69746	2.26316	2.44818	2.12633	2.14697	1.96341	2.35246	1.93209	3.28581	3.34044	2.5145	4.73171	6.24349	4.19872	5.08834	4.6928	5.54476	4.73917	4.23239	6.87461	5.00382	5.19365	3.98232
	LPE P-18:0	0.77038	1	0.997095	0.96212	0.896659	0.936395	0.872287	1	1.46846	1.48896	1.58189	3.42003	4.59922	2.9586	4.17392	3.92242	3.81495	2.95528	2.8844	5.28995	4.72024	3.18608	2.33743
	LPE P-18:1	0.413625	0.651268	0.580418	0.540882	0.543508	0.63375	0.567622	0.579471	0.764332	0.867814	0.61838	1.3801	1.86685	1.21089	1.6094	1.38853	1.64466	1.38958	1.28853	2.15149	1.44278	1.48849	1.00093
	LPE P-18:2	0.066838	0.093613	0.091036	0.080741	0.089944	0.084395	0.081034	0.088323	0.106711	0.12982	0.089686	0.197322	0.274616	0.164377	0.24579	0.192552	0.221085	0.187342	0.186588	0.324875	0.210337	0.220779	0.134281
	LPE P-20:0	0.07468	0.098477	0.105965	0.097887	0.087131	0.080811	0.078913	0.101047	0.134343	0.144739	0.139619	0.255839	0.318782	0.185775	0.353668	0.263574	0.205333	0.183171	0.165341	0.394031	0.370316	0.190952	0.153401
	LPE P-20:1	0.017552	0.024393	0.02769	0.022721	0.022782	0.021572	0.018891	0.021668	0.031256	0.037889	0.03885	0.070898	0.083643	0.052481	0.092756	0.06545	0.057217	0.062085	0.046965	0.106114	0.089458	0.059808	0.044166
	Normalized intensity of lysoplasmalogen (LPC P-) in iWAT (median normalization) of WT and TMEM86A AKO mice
		WT													AKO
	LPC P-16:0	0.617955	0.660672	0.601965	0.662392	0.670832	0.632795	0.611295	0.613725	0.658718	0.60767	0.499003	0.676314	0.37936	0.952324	0.99312	1.29057	0.987562	0.698219	1.11873	0.677989	0.958415	0.808425	0.951952	0.745955	0.921381	0.813647
	LPC P-18:0	0.103332	0.089715	0.08271	0.09588	0.099111	0.108946	0.103967	0.081757	0.091632	0.094868	0.109359	0.09895	0.065127	0.251563	0.246026	0.255314	0.250102	0.217603	0.227362	0.204075	0.210723	0.220726	0.265214	0.184523	0.281178	0.192557
	LPC P-18:1	0.084109	0.108889	0.13409	0.08513	0.087763	0.102594	0.126143	0.107541	0.071751	0.106285	0.103553	0.088332	0.062235	0.135855	0.08585	0.100653	0.085112	0.053881	0.259501	0.067225	0.1862	0.107799	0.098601	0.098894	0.078565	0.110361
	LPC P-20:0	0.03633	0.029121	0.025211	0.025312	0.032363	0.028003	0.02102	0.022355	0.027095	0.024549	0.032766	0.036396	0.02857	0.055454	0.050304	0.047377	0.057832	0.05129	0.033044	0.067413	0.037093	0.050945	0.054751	0.038578	0.075511	0.039143
	Normalized intensity of lysoplasmalogen (LPE P-) in iWAT (median normalization) of WT and TMEM86A AKO mice
		WT													AKO
	LPE P-16:0	1.51437	2.26308	1.93882	1.75663	1.92976	2.11068	2.08875	1.8308	1.70606	1.96041	1.57536	1.90753	1.11349	2.37689	2.69578	4.27562	1.8726	1.89961	3.71395	2.053	3.45814	2.14614	1.92331	2.57062	2.26484	2.26325
	LPE P-18:0	1.18917	1.16975	1.07441	1.35386	1.27694	1.38594	0.97895	0.939316	1.26586	1.33903	0.974059	1.28846	0.950193	2.45126	2.76642	3.43746	2.74017	2.25645	2.78709	2.60036	2.59629	2.60291	3.43182	2.51503	3.04378	2.58529
	LPE P-18:1	0.657196	0.681593	0.657919	0.70495	0.709669	0.7028	0.580261	0.538014	0.608689	0.770628	0.499729	0.582031	0.501695	0.804523	0.810025	1.27642	0.684834	0.479128	0.997524	0.766812	0.933523	1	1.08949	0.726984	0.732138	1.03907
	LPE P-18:2	0.090805	0.082401	0.086051	0.095256	0.092781	0.0855	0.070442	0.063663	0.07668	0.083418	0.061255	0.079464	0.063735	0.083443	0.094486	0.124754	0.08366	0.043219	0.107238	0.07857	0.089309	0.093943	0.108604	0.071673	0.07525	0.09714
	LPE P-20:0	0.125741	0.12091	0.140805	0.119641	0.131465	0.1478	0.114474	0.098427	0.138177	0.124639	0.134824	0.155179	0.110106	0.205683	0.208457	0.237339	0.252821	0.18178	0.183947	0.230553	0.167588	0.201147	0.258027	0.173325	0.271696	0.194819
	LPE P-20:1	0.021044	0.025967	0.029988	0.025957	0.026695	0.030844	0.022797	0.021627	0.024145	0.027917	0.021387	0.028975	0.017378	0.047112	0.043378	0.056984	0.044722	0.029413	0.046856	0.033618	0.04437	0.038682	0.043048	0.036354	0.046496	0.039662
	Normalized intensity of lysoplasmalogen (LPC P-) in gWAT (median normalization) of WT and TMEM86A AKO mice
		WT												AKO
	LPC P-16:0	0.436372	0.937062	0.88732	0.870039	0.654762	0.654048	0.885564	1.12783	0.857617	0.634343	0.81088	0.559086	1.20536	1.61443	0.858697	1.88209	1.03615	0.571707	1.04506	0.83618	1.60005	1.64633	1.00341	0.9925	1.40505	1.24348
	LPC P-18:0	0.122211	0.107814	0.145754	0.125393	0.115677	0.106427	0.113353	0.111675	0.157283	0.109407	0.139633	0.074807	0.252666	0.295817	0.278045	0.399859	0.225808	0.235666	0.216701	0.174982	0.367803	0.358899	0.204765	0.27281	0.323617	0.214214
	LPC P-18:1	0.181189	0.113647	0.175569	0.170277	0.177568	0.201777	0.196248	0.152387	0.253125	0.182284	0.172385	0.164708	0.292264	0.264436	0.370267	0.167194	0.103495	0.268901	0.07089	0.175986	0.251232	0.192439	0.143639	0.238467	0.165323	0.207885
	LPC P-20:0	0.034818	0.024938	0.029614	0.027004	0.027906	0.022739	0.026235	0.028086	0.032062	0.040894	0.044155	0.044576	0.049095	0.045041	0.054219	0.087138	0.044001	0.033572	0.048495	0.030878	0.069547	0.056745	0.03012	0.055039	0.077189	0.034214
	Normalized intensity of lysoplasmalogen (LPE P-) in gWAT (median normalization) of WT and TMEM86A AKO mice
		WT												AKO
	LPE P-16:0	1.64124	2.4473	3.65989	2.80399	2.25823	2.24803	2.96586	3.10685	2.79531	2.02296	2.31114	1.8314	3.73712	5.20556	4.78225	3.86931	1.84477	4.42257	2.19176	2.38879	4.06092	3.80373	2.63188	2.61207	3.10946	3.35105
	LPE P-18:0	0.516831	1.01278	0.907726	0.84097	0.774617	0.629995	0.809021	1.06986	0.662495	0.627364	0.713933	0.599323	2.01709	3.09734	2.74993	3.57893	1.62081	2.65493	2.02609	1.5543	2.8175	3.26204	1.99753	2.11777	2.77737	2.43234
	LPE P-18:1	0.27451	0.560373	0.781261	0.669933	0.455913	0.44691	0.576596	0.779008	0.645577	0.443042	0.48296	0.405788	1.04341	1.46063	1.05007	1.23091	0.48102	0.974603	0.551142	0.569311	1.16002	1.15587	0.638562	0.633221	0.858446	0.792255
	LPE P-18:2	0.040487	0.083804	0.10205	0.096027	0.061654	0.055863	0.066562	0.12317	0.079675	0.065708	0.067794	0.064114	0.105008	0.145975	0.093277	0.139245	0.046329	0.100151	0.05411	0.051327	0.114539	0.122035	0.05675	0.061347	0.09201	0.081213
	LPE P-20:0	0.06603	0.091402	0.123792	0.113858	0.092914	0.068159	0.090611	0.097157	0.080668	0.085083	0.131242	0.100333	0.170453	0.202413	0.202473	0.282909	0.1296	0.130456	0.176188	0.131397	0.218222	0.227061	0.144112	0.159203	0.23382	0.16696
	LPE P-20:1	0.009893	0.023233	0.028495	0.021485	0.020956	0.016176	0.021241	0.02479	0.02085	0.016476	0.024876	0.015133	0.043436	0.048572	0.044421	0.062149	0.027809	0.044246	0.033103	0.024386	0.048465	0.048397	0.036839	0.02913	0.045883	0.041087

[truncated: 42 more sheets: Figure 4a-d, Figure 4e, Figure 4f, Figure 4g, Figure 4h, Figure 4i-j, Figure 4k, Figure 4n, Figure 5a-d, Figure 5e-f, Figure 5g-i, Figure 5j-k, Figure 6a-b, Figure 6c-d, Figure 6e-g, Figure 6i, Figure 6l, Figure 7a-b, Figure 7c-d, Figure 7e-f …]
